# Supplementary material for: Genomic insights into endangerment and conservation of the garlic-fruit tree (Malania oleifera), a plant species with extremely small populations
Source: Gigascience. 2024 Sep 23;13:giae070. doi: 10.1093/gigascience/giae070 (PMC11417964; doi:10.1093/gigascience/giae070)
Supplement: giae070_Supplemental_Files [file giae070_supplemental_files.zip]

Archive with 3 entries (3 files):
- 2024-07-17Supplementary figure S1-S16.docx
- 2024-07-17supplementary table S1-S17.xlsx
- Supplementary note S1-S3.docx
