# Supplementary material for: Genomic insights into endangerment and conservation of the garlic-fruit tree (Malania oleifera), a plant species with extremely small populations
Source: Gigascience. 2024 Sep 23;13:giae070. doi: 10.1093/gigascience/giae070 (PMC11417964; doi:10.1093/gigascience/giae070)
Supplement: giae070_Supplemental_Files [file giae070_supplemental_files.zip › 2024-07-17supplementary table S1-S17.xlsx]

## Sheet: Table S1
Table S1. Geographical location of all sampled individuals of Malania oleifera.
Sample ID	Location	Longitude	Latitude	Altitude	Habitat	Note
MO_BB1_01	Banbeng, Guangnan County, Wenshan Zhuang and Miao Autonomous Prefecture, Yunnan Province, China	105.452	23.886	841	soil	Obtained from The Germplasm Bank of Wild Species in Southwest China
MO_BB1_02	Banbeng, Guangnan County, Wenshan Zhuang and Miao Autonomous Prefecture, Yunnan Province, China	105.452	23.886	841		Obtained from The Germplasm Bank of Wild Species in Southwest China
MO_BB1_03	Banbeng, Guangnan County, Wenshan Zhuang and Miao Autonomous Prefecture, Yunnan Province, China	105.452	23.886	841		Obtained from The Germplasm Bank of Wild Species in Southwest China
MO_BB1_04	Banbeng, Guangnan County, Wenshan Zhuang and Miao Autonomous Prefecture, Yunnan Province, China	105.452	23.886	841		Obtained from The Germplasm Bank of Wild Species in Southwest China
MO_BB1_05	Banbeng, Guangnan County, Wenshan Zhuang and Miao Autonomous Prefecture, Yunnan Province, China	105.452	23.886	841		Obtained from The Germplasm Bank of Wild Species in Southwest China
MO_BB1_06	Banbeng, Guangnan County, Wenshan Zhuang and Miao Autonomous Prefecture, Yunnan Province, China	105.452	23.886	841		Obtained from The Germplasm Bank of Wild Species in Southwest China
MO_BB1_07	Banbeng, Guangnan County, Wenshan Zhuang and Miao Autonomous Prefecture, Yunnan Province, China	105.452	23.886	841		Obtained from The Germplasm Bank of Wild Species in Southwest China
MO_BB1_08	Banbeng, Guangnan County, Wenshan Zhuang and Miao Autonomous Prefecture, Yunnan Province, China	105.452	23.886	841		Obtained from The Germplasm Bank of Wild Species in Southwest China
MO_BB1_09	Banbeng, Guangnan County, Wenshan Zhuang and Miao Autonomous Prefecture, Yunnan Province, China	105.452	23.886	841		Obtained from The Germplasm Bank of Wild Species in Southwest China
MO_BB1_10	Banbeng, Guangnan County, Wenshan Zhuang and Miao Autonomous Prefecture, Yunnan Province, China	105.452	23.886	841		Obtained from The Germplasm Bank of Wild Species in Southwest China
MO_BB2_01	Babao, Guangnan County, Wenshan Zhuang and Miao Autonomous Prefecture, Yunnan Province, China	105.336	23.8256	954	stone	Obtained from The Germplasm Bank of Wild Species in Southwest China
MO_BB2_02	Babao, Guangnan County, Wenshan Zhuang and Miao Autonomous Prefecture, Yunnan Province, China	105.336	23.8256	954		Obtained from The Germplasm Bank of Wild Species in Southwest China
MO_BB2_03	Babao, Guangnan County, Wenshan Zhuang and Miao Autonomous Prefecture, Yunnan Province, China	105.336	23.8256	954		Obtained from The Germplasm Bank of Wild Species in Southwest China
MO_BB2_04	Babao, Guangnan County, Wenshan Zhuang and Miao Autonomous Prefecture, Yunnan Province, China	105.336	23.8256	954		Obtained from The Germplasm Bank of Wild Species in Southwest China
MO_BB2_05	Babao, Guangnan County, Wenshan Zhuang and Miao Autonomous Prefecture, Yunnan Province, China	105.336	23.8256	954		Obtained from The Germplasm Bank of Wild Species in Southwest China
MO_BB2_06	Babao, Guangnan County, Wenshan Zhuang and Miao Autonomous Prefecture, Yunnan Province, China	105.336	23.8256	954		Obtained from The Germplasm Bank of Wild Species in Southwest China
MO_BB2_07	Babao, Guangnan County, Wenshan Zhuang and Miao Autonomous Prefecture, Yunnan Province, China	105.336	23.8256	954		Obtained from The Germplasm Bank of Wild Species in Southwest China
MO_BB2_08	Babao, Guangnan County, Wenshan Zhuang and Miao Autonomous Prefecture, Yunnan Province, China	105.336	23.8256	954		Obtained from The Germplasm Bank of Wild Species in Southwest China
MO_BB2_09	Babao, Guangnan County, Wenshan Zhuang and Miao Autonomous Prefecture, Yunnan Province, China	105.336	23.8256	954		Obtained from The Germplasm Bank of Wild Species in Southwest China
MO_BB2_10	Babao, Guangnan County, Wenshan Zhuang and Miao Autonomous Prefecture, Yunnan Province, China	105.336	23.8256	954		Obtained from The Germplasm Bank of Wild Species in Southwest China
MO_BL_01	Banlun, Funing County, Wenshan Zhuang and Miao Autonomous Prefecture, Yunnan Province, China	105.735	23.6561	696.96	stone	Collected in the natural field
MO_BL_02	Banlun, Funing County, Wenshan Zhuang and Miao Autonomous Prefecture, Yunnan Province, China	105.735	23.654	667.56		Collected in the natural field
MO_BL_03	Banlun, Funing County, Wenshan Zhuang and Miao Autonomous Prefecture, Yunnan Province, China	105.734	23.6523	711.92		Collected in the natural field
MO_BL_04	Banlun, Funing County, Wenshan Zhuang and Miao Autonomous Prefecture, Yunnan Province, China	105.734	23.6524	720.36		Collected in the natural field
MO_BL_05	Banlun, Funing County, Wenshan Zhuang and Miao Autonomous Prefecture, Yunnan Province, China	105.734	23.6524	698.92		Collected in the natural field
MO_BL_06	Banlun, Funing County, Wenshan Zhuang and Miao Autonomous Prefecture, Yunnan Province, China	105.733	23.6526	685.98		Collected in the natural field
MO_BL_07	Banlun, Funing County, Wenshan Zhuang and Miao Autonomous Prefecture, Yunnan Province, China	105.733	23.6527	703.96		Collected in the natural field
MO_BL_08	Banlun, Funing County, Wenshan Zhuang and Miao Autonomous Prefecture, Yunnan Province, China	105.734	23.6527	707.55		Collected in the natural field
MO_BL_09	Banlun, Funing County, Wenshan Zhuang and Miao Autonomous Prefecture, Yunnan Province, China	105.734	23.6527	705.89		Collected in the natural field
MO_BL_10	Banlun, Funing County, Wenshan Zhuang and Miao Autonomous Prefecture, Yunnan Province, China	105.734	23.6526	701.02		Collected in the natural field
MO_BM1_01	Suolue, Bama County, Hechi, Guangxi Province, China	107.132	24.1281	786	stone	Obtained from The Germplasm Bank of Wild Species in Southwest China
MO_BM1_02	Suolue, Bama County, Hechi, Guangxi Province, China	107.132	24.1281	786		Obtained from The Germplasm Bank of Wild Species in Southwest China
MO_BM1_03	Suolue, Bama County, Hechi, Guangxi Province, China	107.132	24.1281	786		Obtained from The Germplasm Bank of Wild Species in Southwest China
MO_BM1_04	Yandong, Bama County, Hechi, Guangxi Province, China	107.128	24.1211	457.08		Collected in the natural field
MO_BM1_05	Yandong, Bama County, Hechi, Guangxi Province, China	107.128	24.1189	500.24		Collected in the natural field
MO_BM1_06	Yandong, Bama County, Hechi, Guangxi Province, China	107.13	24.1183	465.54		Collected in the natural field
MO_BM1_07	Yandong, Bama County, Hechi, Guangxi Province, China	107.13	24.1183	485.67		Collected in the natural field
MO_BM1_08	Yandong, Bama County, Hechi, Guangxi Province, China	107.13	24.1183	522.43		Collected in the natural field
MO_BM1_09	Yandong, Bama County, Hechi, Guangxi Province, China	107.13	24.1183	541.14		Collected in the natural field
MO_BM1_10	Yandong, Bama County, Hechi, Guangxi Province, China	107.13	24.1183	529.83		Collected in the natural field
MO_BM1_11	Yandong, Bama County, Hechi, Guangxi Province, China	107.13	24.1183	527.09		Collected in the natural field
MO_BM1_12	Yandong, Bama County, Hechi, Guangxi Province, China	107.13	24.1183	513.43		Collected in the natural field
MO_BM1_13	Yandong, Bama County, Hechi, Guangxi Province, China	107.13	24.1183	531.03		Collected in the natural field
MO_BM1_14	Yandong, Bama County, Hechi, Guangxi Province, China	107.13	24.1183	535.56		Collected in the natural field
MO_BM1_15	Yandong, Bama County, Hechi, Guangxi Province, China	107.121	24.1282	526		Obtained from The Germplasm Bank of Wild Species in Southwest China
MO_BM1_16	Yandong, Bama County, Hechi, Guangxi Province, China	107.121	24.1282	526		Obtained from The Germplasm Bank of Wild Species in Southwest China
MO_BM1_17	Yandong, Bama County, Hechi, Guangxi Province, China	107.121	24.1282	526		Obtained from The Germplasm Bank of Wild Species in Southwest China
MO_BM2_01	Bamei, Guangnan County, Wenshan Zhuang and Miao Autonomous Prefecture, Yunnan Province, China	105.029	24.3272	830	stone	Collected in the natural field
MO_BM2_02	Bamei, Guangnan County, Wenshan Zhuang and Miao Autonomous Prefecture, Yunnan Province, China	105.029	24.3281	840		Collected in the natural field
MO_BM2_03	Bamei, Guangnan County, Wenshan Zhuang and Miao Autonomous Prefecture, Yunnan Province, China	105.029	24.3278	843		Collected in the natural field
MO_BM2_04	Bamei, Guangnan County, Wenshan Zhuang and Miao Autonomous Prefecture, Yunnan Province, China	105.029	24.3278	848		Collected in the natural field
MO_BM2_05	Bamei, Guangnan County, Wenshan Zhuang and Miao Autonomous Prefecture, Yunnan Province, China	105.03	24.3278	860		Collected in the natural field
MO_DX_01	Daxin County, Chongzuo, Guangxi Province, China	106.843	22.9633	615	stone	Obtained from The Germplasm Bank of Wild Species in Southwest China
MO_DX_02	Daxin County, Chongzuo, Guangxi Province, China	106.843	22.9633	615		Obtained from The Germplasm Bank of Wild Species in Southwest China
MO_DX_03	Daxin County, Chongzuo, Guangxi Province, China	106.843	22.9633	615		Obtained from The Germplasm Bank of Wild Species in Southwest China
MO_DX_04	Daxin County, Chongzuo, Guangxi Province, China	106.843	22.9633	615		Obtained from The Germplasm Bank of Wild Species in Southwest China
MO_DX_05	Daxin County, Chongzuo, Guangxi Province, China	106.843	22.9633	615		Obtained from The Germplasm Bank of Wild Species in Southwest China
MO_DX_06	Daxin County, Chongzuo, Guangxi Province, China	106.843	22.9633	615		Obtained from The Germplasm Bank of Wild Species in Southwest China
MO_DX_07	Daxin County, Chongzuo, Guangxi Province, China	106.843	22.9633	615		Obtained from The Germplasm Bank of Wild Species in Southwest China
MO_DX_08	Daxin County, Chongzuo, Guangxi Province, China	106.843	22.9633	615		Obtained from The Germplasm Bank of Wild Species in Southwest China
MO_DX_09	Daxin County, Chongzuo, Guangxi Province, China	106.843	22.9633	615		Obtained from The Germplasm Bank of Wild Species in Southwest China
MO_DX_10	Daxin County, Chongzuo, Guangxi Province, China	106.843	22.9633	615		Obtained from The Germplasm Bank of Wild Species in Southwest China
MO_FS_01	Fengshan County, Hechi, Guangxi Province, China	106.835	24.4754	735	stone	Obtained from The Germplasm Bank of Wild Species in Southwest China
MO_FS_02	Fengshan County, Hechi, Guangxi Province, China	106.835	24.4754	735		Obtained from The Germplasm Bank of Wild Species in Southwest China
MO_FS_03	Fengshan County, Hechi, Guangxi Province, China	106.835	24.4754	735		Obtained from The Germplasm Bank of Wild Species in Southwest China
MO_FS_04	Fengshan County, Hechi, Guangxi Province, China	106.835	24.4754	735		Obtained from The Germplasm Bank of Wild Species in Southwest China
MO_FS_05	Fengshan County, Hechi, Guangxi Province, China	106.843	24.4921	872		Obtained from The Germplasm Bank of Wild Species in Southwest China
MO_FS_06	Fengshan County, Hechi, Guangxi Province, China	106.843	24.4921	872		Obtained from The Germplasm Bank of Wild Species in Southwest China
MO_FS_07	Fengshan County, Hechi, Guangxi Province, China	106.801	24.4921	819		Obtained from The Germplasm Bank of Wild Species in Southwest China
MO_FS_08	Fengshan County, Hechi, Guangxi Province, China	106.801	24.4921	819		Obtained from The Germplasm Bank of Wild Species in Southwest China
MO_FS_09	Fengshan County, Hechi, Guangxi Province, China	106.801	24.4921	819		Obtained from The Germplasm Bank of Wild Species in Southwest China
MO_GL_01	Gaolong, Tianlin County, Baise, Guangxi Province, China	105.72	24.1104	457.58	soil	Collected in the natural field
MO_GL_02	Gaolong, Tianlin County, Baise, Guangxi Province, China	105.72	24.1096	482.11		Collected in the natural field
MO_GL_03	Gaolong, Tianlin County, Baise, Guangxi Province, China	105.719	24.1091	548.23		Collected in the natural field
MO_GL_04	Gaolong, Tianlin County, Baise, Guangxi Province, China	105.719	24.109	553.12		Collected in the natural field
MO_GL_05	Gaolong, Tianlin County, Baise, Guangxi Province, China	105.719	24.1092	548.33		Collected in the natural field
MO_GL_06	Gaolong, Tianlin County, Baise, Guangxi Province, China	105.72	24.1099	483.42		Collected in the natural field
MO_GL_07	Gaolong, Tianlin County, Baise, Guangxi Province, China	105.72	24.1101	523.45		Collected in the natural field
MO_GL_08	Gaolong, Tianlin County, Baise, Guangxi Province, China	105.72	24.1102	521.36		Collected in the natural field
MO_GL_09	Gaolong, Tianlin County, Baise, Guangxi Province, China	105.72	24.1092	542.61		Collected in the natural field
MO_GL_10	Gaolong, Tianlin County, Baise, Guangxi Province, China	105.719	24.1086	549.55		Collected in the natural field
MO_JM_01	Jiumo, Guangnan County, Wenshan Zhuang and Miao Autonomous Prefecture, Yunnan Province, China	104.906	23.9239	1253	stone	Obtained from The Germplasm Bank of Wild Species in Southwest China
MO_JM_02	Jiumo, Guangnan County, Wenshan Zhuang and Miao Autonomous Prefecture, Yunnan Province, China	104.906	23.9239	1253		Obtained from The Germplasm Bank of Wild Species in Southwest China
MO_JM_03	Jiumo, Guangnan County, Wenshan Zhuang and Miao Autonomous Prefecture, Yunnan Province, China	104.906	23.9239	1253		Obtained from The Germplasm Bank of Wild Species in Southwest China
MO_JM_04	Jiumo, Guangnan County, Wenshan Zhuang and Miao Autonomous Prefecture, Yunnan Province, China	104.906	23.9239	1253		Obtained from The Germplasm Bank of Wild Species in Southwest China
MO_JM_05	Jiumo, Guangnan County, Wenshan Zhuang and Miao Autonomous Prefecture, Yunnan Province, China	104.906	23.9239	1253		Obtained from The Germplasm Bank of Wild Species in Southwest China
MO_JM_06	Jiumo, Guangnan County, Wenshan Zhuang and Miao Autonomous Prefecture, Yunnan Province, China	104.906	23.9239	1253		Obtained from The Germplasm Bank of Wild Species in Southwest China
MO_JM_07	Jiumo, Guangnan County, Wenshan Zhuang and Miao Autonomous Prefecture, Yunnan Province, China	104.906	23.9239	1253		Obtained from The Germplasm Bank of Wild Species in Southwest China
MO_JM_08	Jiumo, Guangnan County, Wenshan Zhuang and Miao Autonomous Prefecture, Yunnan Province, China	104.906	23.9239	1253		Obtained from The Germplasm Bank of Wild Species in Southwest China
MO_JM_09	Jiumo, Guangnan County, Wenshan Zhuang and Miao Autonomous Prefecture, Yunnan Province, China	104.906	23.9239	1253		Obtained from The Germplasm Bank of Wild Species in Southwest China
MO_JM_10	Jiumo, Guangnan County, Wenshan Zhuang and Miao Autonomous Prefecture, Yunnan Province, China	104.906	23.9239	1253		Obtained from The Germplasm Bank of Wild Species in Southwest China
MO_LY1_01	Yachang, Leye County, Baise, Guangxi Province, China	106.315	24.84	952	stone	Obtained from The Germplasm Bank of Wild Species in Southwest China
MO_LY1_02	Yachang, Leye County, Baise, Guangxi Province, China	106.315	24.84	952		Obtained from The Germplasm Bank of Wild Species in Southwest China
MO_LY1_03	Yachang, Leye County, Baise, Guangxi Province, China	106.315	24.84	952		Obtained from The Germplasm Bank of Wild Species in Southwest China
MO_LY1_04	Yachang, Leye County, Baise, Guangxi Province, China	106.315	24.84	952		Obtained from The Germplasm Bank of Wild Species in Southwest China
MO_LY1_05	Yachang, Leye County, Baise, Guangxi Province, China	106.315	24.84	952		Obtained from The Germplasm Bank of Wild Species in Southwest China
MO_LY1_06	Yachang, Leye County, Baise, Guangxi Province, China	106.377	24.8451	1099		Obtained from The Germplasm Bank of Wild Species in Southwest China
MO_LY1_07	Yachang, Leye County, Baise, Guangxi Province, China	106.377	24.8451	1099		Obtained from The Germplasm Bank of Wild Species in Southwest China
MO_LY1_08	Yachang, Leye County, Baise, Guangxi Province, China	106.377	24.8451	1099		Obtained from The Germplasm Bank of Wild Species in Southwest China
MO_LY1_09	Yachang, Leye County, Baise, Guangxi Province, China	106.377	24.8451	1099		Obtained from The Germplasm Bank of Wild Species in Southwest China
MO_LY1_10	Yachang, Leye County, Baise, Guangxi Province, China	106.377	24.8451	1099		Obtained from The Germplasm Bank of Wild Species in Southwest China
MO_LY2_01	Luosha, Linyun County, Baise, Guangxi Province, China	106.773	24.2526	827	stone	Obtained from The Germplasm Bank of Wild Species in Southwest China
MO_LY2_02	Luosha, Linyun County, Baise, Guangxi Province, China	106.773	24.2526	827		Obtained from The Germplasm Bank of Wild Species in Southwest China
MO_LY2_03	Luosha, Linyun County, Baise, Guangxi Province, China	106.773	24.2526	827		Obtained from The Germplasm Bank of Wild Species in Southwest China
MO_LY2_04	Luosha, Linyun County, Baise, Guangxi Province, China	106.773	24.2526	827		Obtained from The Germplasm Bank of Wild Species in Southwest China
MO_LY2_05	Shaliyao, Linyun County, Baise, Guangxi Province, China	106.773	24.2526	827		Collected in the natural field
MO_LY2_06	Shaliyao, Linyun County, Baise, Guangxi Province, China	106.773	24.2526	827		Collected in the natural field
MO_LY2_07	Shaliyao, Linyun County, Baise, Guangxi Province, China	106.773	24.2526	827		Collected in the natural field
MO_LY2_08	Shaliyao, Linyun County, Baise, Guangxi Province, China	106.773	24.2526	827		Collected in the natural field
MO_LY2_09	Shaliyao, Linyun County, Baise, Guangxi Province, China	106.773	24.2526	827		Collected in the natural field
MO_LY2_10	Shaliyao, Linyun County, Baise, Guangxi Province, China	106.773	24.2526	827		Collected in the natural field
MO_LY2_11	Shaliyao, Linyun County, Baise, Guangxi Province, China	106.773	24.2526	827		Collected in the natural field
MO_LY2_12	Shaliyao, Linyun County, Baise, Guangxi Province, China	106.773	24.2526	827		Collected in the natural field
MO_LY2_13	Shaliyao, Linyun County, Baise, Guangxi Province, China	106.773	24.2526	827		Collected in the natural field
MO_LY2_14	Shaliyao, Linyun County, Baise, Guangxi Province, China	106.773	24.2526	827		Collected in the natural field
MO_ML_01	Mulun, Funing County, Wenshan Zhuang and Miao Autonomous Prefecture, Yunnan Province, China	105.418	23.5755	1454.52	stone	Collected in the natural field
MO_ML_02	Mulun, Funing County, Wenshan Zhuang and Miao Autonomous Prefecture, Yunnan Province, China	105.419	23.5753	1388.41		Collected in the natural field
MO_ML_03	Mulun, Funing County, Wenshan Zhuang and Miao Autonomous Prefecture, Yunnan Province, China	105.421	23.5735	1475.07		Collected in the natural field
MO_ML_04	Mulun, Funing County, Wenshan Zhuang and Miao Autonomous Prefecture, Yunnan Province, China	105.427	23.5718	1426.75		Collected in the natural field
MO_ML_05	Mulun, Funing County, Wenshan Zhuang and Miao Autonomous Prefecture, Yunnan Province, China	105.427	23.5718	1422.01		Collected in the natural field
MO_ML_06	Mulun, Funing County, Wenshan Zhuang and Miao Autonomous Prefecture, Yunnan Province, China	105.427	23.5718	1424.47		Collected in the natural field
MO_ML_07	Mulun, Funing County, Wenshan Zhuang and Miao Autonomous Prefecture, Yunnan Province, China	105.427	23.5718	1415.86		Collected in the natural field
MO_ML_08	Mulun, Funing County, Wenshan Zhuang and Miao Autonomous Prefecture, Yunnan Province, China	105.421	23.5734	1488.39		Collected in the natural field
MO_ML_09	Mulun, Funing County, Wenshan Zhuang and Miao Autonomous Prefecture, Yunnan Province, China	105.428	23.5716	1422.33		Collected in the natural field
MO_ML_10	Mulun, Funing County, Wenshan Zhuang and Miao Autonomous Prefecture, Yunnan Province, China	105.428	23.5715	1423.23		Collected in the natural field
MO_NP_01	Nanping, Guangnan County, Wenshan Zhuang and Miao Autonomous Prefecture, Yunnan Province, China	105.162	23.748	1469	soil	Obtained from The Germplasm Bank of Wild Species in Southwest China
MO_NP_02	Nanping, Guangnan County, Wenshan Zhuang and Miao Autonomous Prefecture, Yunnan Province, China	105.162	23.748	1469		Obtained from The Germplasm Bank of Wild Species in Southwest China
MO_NP_03	Nanping, Guangnan County, Wenshan Zhuang and Miao Autonomous Prefecture, Yunnan Province, China	105.162	23.748	1469		Obtained from The Germplasm Bank of Wild Species in Southwest China
MO_NP_04	Nanping, Guangnan County, Wenshan Zhuang and Miao Autonomous Prefecture, Yunnan Province, China	105.162	23.748	1469		Obtained from The Germplasm Bank of Wild Species in Southwest China
MO_NP_05	Nanping, Guangnan County, Wenshan Zhuang and Miao Autonomous Prefecture, Yunnan Province, China	105.162	23.748	1469		Obtained from The Germplasm Bank of Wild Species in Southwest China
MO_NP_06	Nanping, Guangnan County, Wenshan Zhuang and Miao Autonomous Prefecture, Yunnan Province, China	105.162	23.748	1469		Obtained from The Germplasm Bank of Wild Species in Southwest China
MO_NP_07	Nanping, Guangnan County, Wenshan Zhuang and Miao Autonomous Prefecture, Yunnan Province, China	105.162	23.748	1469		Obtained from The Germplasm Bank of Wild Species in Southwest China
MO_NP_08	Nanping, Guangnan County, Wenshan Zhuang and Miao Autonomous Prefecture, Yunnan Province, China	105.162	23.748	1469		Obtained from The Germplasm Bank of Wild Species in Southwest China
MO_NP_09	Nanping, Guangnan County, Wenshan Zhuang and Miao Autonomous Prefecture, Yunnan Province, China	105.162	23.748	1469		Obtained from The Germplasm Bank of Wild Species in Southwest China
MO_NP_10	Nanping, Guangnan County, Wenshan Zhuang and Miao Autonomous Prefecture, Yunnan Province, China	105.162	23.748	1469		Obtained from The Germplasm Bank of Wild Species in Southwest China
MO_SG_01	Shuguang, Guangnan County, Wenshan Zhuang and Miao Autonomous Prefecture, Yunnan Province, China	105.115	24.3959	1267	soil	Obtained from The Germplasm Bank of Wild Species in Southwest China
MO_SG_02	Shuguang, Guangnan County, Wenshan Zhuang and Miao Autonomous Prefecture, Yunnan Province, China	105.115	24.3959	1267		Obtained from The Germplasm Bank of Wild Species in Southwest China
MO_SG_03	Shuguang, Guangnan County, Wenshan Zhuang and Miao Autonomous Prefecture, Yunnan Province, China	105.115	24.3959	1267		Obtained from The Germplasm Bank of Wild Species in Southwest China
MO_SG_04	Shuguang, Guangnan County, Wenshan Zhuang and Miao Autonomous Prefecture, Yunnan Province, China	105.115	24.3959	1267		Obtained from The Germplasm Bank of Wild Species in Southwest China
MO_SG_05	Shuguang, Guangnan County, Wenshan Zhuang and Miao Autonomous Prefecture, Yunnan Province, China	105.115	24.3959	1267		Obtained from The Germplasm Bank of Wild Species in Southwest China
MO_SG_06	Shuguang, Guangnan County, Wenshan Zhuang and Miao Autonomous Prefecture, Yunnan Province, China	105.115	24.3959	1267		Obtained from The Germplasm Bank of Wild Species in Southwest China
MO_SG_07	Shuguang, Guangnan County, Wenshan Zhuang and Miao Autonomous Prefecture, Yunnan Province, China	105.115	24.3959	1267		Obtained from The Germplasm Bank of Wild Species in Southwest China
MO_SG_08	Shuguang, Guangnan County, Wenshan Zhuang and Miao Autonomous Prefecture, Yunnan Province, China	105.115	24.3959	1267		Obtained from The Germplasm Bank of Wild Species in Southwest China
MO_SG_09	Shuguang, Guangnan County, Wenshan Zhuang and Miao Autonomous Prefecture, Yunnan Province, China	105.115	24.3959	1267		Obtained from The Germplasm Bank of Wild Species in Southwest China
MO_SG_10	Shuguang, Guangnan County, Wenshan Zhuang and Miao Autonomous Prefecture, Yunnan Province, China	105.115	24.3959	1267		Obtained from The Germplasm Bank of Wild Species in Southwest China
MO_ZL_01	Zhemiao, Tianlin County, Baise, Guangxi Province, China	105.812	24.4293	521.76	soil	Collected in the natural field
MO_ZL_02	Zhemiao, Tianlin County, Baise, Guangxi Province, China	105.812	24.431	499.18		Collected in the natural field
MO_ZL_03	Zhemiao, Tianlin County, Baise, Guangxi Province, China	105.81	24.4324	584.75		Collected in the natural field
MO_ZL_04	Zhemiao, Tianlin County, Baise, Guangxi Province, China	105.81	24.4333	602.12		Collected in the natural field
MO_ZL_05	Zhemiao, Tianlin County, Baise, Guangxi Province, China	105.81	24.4332	592.92		Collected in the natural field
MO_ZL_06	Zhemiao, Tianlin County, Baise, Guangxi Province, China	105.81	24.4334	601.83		Collected in the natural field
MO_ZL_07	Zhemiao, Tianlin County, Baise, Guangxi Province, China	105.81	24.4333	597.89		Collected in the natural field
MO_ZL_08	Zhemiao, Tianlin County, Baise, Guangxi Province, China	105.809	24.4334	599.85		Collected in the natural field
MO_ZL_09	Zhemiao, Tianlin County, Baise, Guangxi Province, China	105.809	24.4334	599.85		Collected in the natural field
MO_ZL_10	Zhemiao, Tianlin County, Baise, Guangxi Province, China	105.809	24.4337	606.15		Collected in the natural field
MO_ZS_01	Zhesang, Funing County, Wenshan Zhuang and Miao Autonomous Prefecture, Yunnan Province, China	106.105	23.7555	364.23	soil	Collected in the natural field
MO_ZS_02	Zhesang, Funing County, Wenshan Zhuang and Miao Autonomous Prefecture, Yunnan Province, China	106.105	23.7553	346.36		Collected in the natural field
MO_ZS_03	Zhesang, Funing County, Wenshan Zhuang and Miao Autonomous Prefecture, Yunnan Province, China	106.105	23.7553	347.55		Collected in the natural field
MO_ZS_04	Zhesang, Funing County, Wenshan Zhuang and Miao Autonomous Prefecture, Yunnan Province, China	106.101	23.7551	405.5		Collected in the natural field
MO_ZS_05	Zhesang, Funing County, Wenshan Zhuang and Miao Autonomous Prefecture, Yunnan Province, China	106.101	23.755	406.16		Collected in the natural field
MO_ZS_06	Zhesang, Funing County, Wenshan Zhuang and Miao Autonomous Prefecture, Yunnan Province, China	106.101	23.7549	415.38		Collected in the natural field
MO_ZS_07	Zhesang, Funing County, Wenshan Zhuang and Miao Autonomous Prefecture, Yunnan Province, China	106.101	23.7549	413.3		Collected in the natural field
MO_ZS_08	Zhesang, Funing County, Wenshan Zhuang and Miao Autonomous Prefecture, Yunnan Province, China	106.101	23.7549	421.75		Collected in the natural field
MO_ZS_09	Zhesang, Funing County, Wenshan Zhuang and Miao Autonomous Prefecture, Yunnan Province, China	106.101	23.7548	419.6		Collected in the natural field
MO_ZS_10	Zhesang, Funing County, Wenshan Zhuang and Miao Autonomous Prefecture, Yunnan Province, China	106.101	23.7548	423.48		Collected in the natural field

## Sheet: Table S2
Table S2. Statistical analysis of resequencing data before and after filtering with Fastp.
Sample ID	Before filtering						After filtering
	Total reads1	Q20 rate of reads1	Q30 rate of reads1	Total reads2	Q20 rate of reads2	Q30 rate of reads2	Total reads1	Q20 rate of reads1	Q30 rate of reads1	Total reads2	Q20 rate of reads2	Q30 rate of reads2
MO_BB1_01	30719141	0.980156	0.941192	30719141	0.966064	0.912924	30319516	0.982435	0.944146	30319516	0.97167	0.919692
MO_BB1_02	35797485	0.980434	0.941489	35797485	0.967293	0.914853	35359198	0.982638	0.944302	35359198	0.972511	0.921144
MO_BB1_03	32439618	0.979948	0.940588	32439618	0.966689	0.914292	32028387	0.982141	0.943427	32028387	0.972123	0.920842
MO_BB1_04	31929296	0.981055	0.942776	31929296	0.965511	0.91157	31502978	0.983031	0.945333	31502978	0.971425	0.91867
MO_BB1_05	33590152	0.980897	0.942617	33590152	0.963527	0.9073	33085408	0.982983	0.945306	33085408	0.969901	0.914955
MO_BB1_06	30715804	0.980284	0.941702	30715804	0.960984	0.902279	30250254	0.982576	0.944704	30250254	0.967525	0.910119
MO_BB1_07	37758786	0.980702	0.941785	37758786	0.964187	0.907112	37318154	0.982737	0.944439	37318154	0.969352	0.913347
MO_BB1_08	33434389	0.980789	0.94237	33434389	0.963523	0.906791	32962107	0.982925	0.94518	32962107	0.969405	0.91386
MO_BB1_09	32346097	0.980831	0.942955	32346097	0.963875	0.908065	31879286	0.982981	0.945735	31879286	0.969893	0.915316
MO_BB1_10	31302880	0.981032	0.943177	31302880	0.965951	0.912678	30856301	0.983087	0.945825	30856301	0.971882	0.919796
MO_BB2_01	35610988	0.979458	0.940288	35610988	0.962008	0.904897	35030041	0.981984	0.943542	35030041	0.968727	0.91294
MO_BB2_02	33961754	0.980375	0.941929	33961754	0.961566	0.903145	33423588	0.982693	0.944944	33423588	0.968087	0.910966
MO_BB2_03	28441269	0.981309	0.943325	28441269	0.964288	0.908839	28019238	0.98328	0.945907	28019238	0.970325	0.916134
MO_BB2_04	25860522	0.980541	0.942059	25860522	0.963484	0.907628	25458793	0.982794	0.945014	25458793	0.969888	0.915341
MO_BB2_05	32889001	0.979755	0.939812	32889001	0.962838	0.906652	32345947	0.981954	0.942682	32345947	0.969496	0.914659
MO_BB2_06	28549107	0.979946	0.941402	28549107	0.964725	0.911997	27970298	0.982507	0.944724	27970298	0.972397	0.921167
MO_BB2_07	27441420	0.98032	0.941714	27441420	0.963921	0.908563	27017804	0.982714	0.944853	27017804	0.970187	0.916091
MO_BB2_08	31461050	0.980553	0.942593	31461050	0.963879	0.907333	31024278	0.983111	0.945773	31024278	0.969601	0.914181
MO_BB2_09	31335813	0.980667	0.942364	31335813	0.967038	0.914481	30918205	0.982755	0.945042	30918205	0.97246	0.921042
MO_BB2_10	28728031	0.980075	0.941422	28728031	0.964418	0.909424	28318287	0.982435	0.944469	28318287	0.970346	0.916567
MO_BL_01	27810060	0.979462	0.938394	27810060	0.969638	0.91482	27661318	0.981007	0.940348	27661318	0.972516	0.91825
MO_BL_02	28902820	0.979835	0.939145	28902820	0.970042	0.915658	28739808	0.981348	0.941045	28739808	0.972953	0.919135
MO_BL_03	32415742	0.980003	0.939709	32415742	0.970388	0.916519	32244371	0.981553	0.941666	32244371	0.973162	0.919824
MO_BL_04	29562221	0.979445	0.938308	29562221	0.960235	0.894685	29350330	0.9811	0.940475	29350330	0.963934	0.899056
MO_BL_05	31257319	0.979173	0.937857	31257319	0.967076	0.90945	31073135	0.980834	0.939972	31073135	0.970236	0.913196
MO_BL_06	32228693	0.979821	0.939098	32228693	0.969266	0.913938	32054082	0.981366	0.941053	32054082	0.972157	0.917378
MO_BL_07	28485844	0.979243	0.937973	28485844	0.968948	0.913586	28314335	0.980804	0.939947	28314335	0.972063	0.917316
MO_BL_08	29029540	0.979378	0.938191	29029540	0.968011	0.911455	28860303	0.980934	0.940169	28860303	0.971103	0.915138
MO_BL_09	30384538	0.979544	0.938329	30384538	0.970912	0.917501	30226200	0.981045	0.940208	30226200	0.973665	0.920788
MO_BL_10	28210034	0.97925	0.937766	28210034	0.968675	0.912587	28052676	0.980776	0.939699	28052676	0.97164	0.916119
MO_BM1_01	36302660	0.980255	0.941763	36302660	0.960785	0.902519	35726188	0.982613	0.944826	35726188	0.967812	0.910873
MO_BM1_02	36831393	0.981189	0.943111	36831393	0.963518	0.907331	36281852	0.983268	0.945751	36281852	0.970012	0.915064
MO_BM1_03	38773734	0.98169	0.944048	38773734	0.96812	0.917285	38243314	0.98353	0.946399	38243314	0.973981	0.924288
MO_BM1_04	32466209	0.977327	0.93275	32466209	0.969224	0.913903	32277692	0.97891	0.934717	32277692	0.972178	0.917417
MO_BM1_05	31591125	0.97766	0.933322	31591125	0.969916	0.915254	31414317	0.979201	0.935246	31414317	0.972755	0.918642
MO_BM1_06	31111215	0.973767	0.925286	31111215	0.968107	0.913088	30619011	0.975654	0.927665	30619011	0.971588	0.917248
MO_BM1_07	33783438	0.97278	0.923541	33783438	0.965483	0.907883	33210968	0.974782	0.92608	33210968	0.969418	0.912593
MO_BM1_08	26634243	0.973303	0.925011	26634243	0.964557	0.905917	26176336	0.975326	0.927593	26176336	0.968664	0.910817
MO_BM1_09	33463330	0.973243	0.924733	33463330	0.965447	0.907706	32905958	0.975253	0.927305	32905958	0.969194	0.912189
MO_BM1_10	40524743	0.973876	0.925876	40524743	0.966786	0.910374	39854084	0.975799	0.928318	39854084	0.970496	0.914825
MO_BM1_11	34271811	0.973905	0.926316	34271811	0.966503	0.910137	33695557	0.975873	0.928814	33695557	0.970355	0.914762
MO_BM1_12	34502323	0.97356	0.92539	34502323	0.968695	0.914871	33941023	0.975455	0.927775	33941023	0.972259	0.919151
MO_BM1_13	39104505	0.972979	0.924157	39104505	0.965708	0.908412	38452962	0.974976	0.926693	38452962	0.969572	0.913034
MO_BM1_14	37632813	0.973005	0.924374	37632813	0.964119	0.905043	36988282	0.975067	0.926999	36988282	0.96827	0.909981
MO_BM1_15	30225733	0.98074	0.941726	30225733	0.966403	0.913659	29776334	0.982708	0.944264	29776334	0.972393	0.920794
MO_BM1_16	33735355	0.980559	0.941903	33735355	0.964838	0.910311	33224109	0.982755	0.944762	33224109	0.971093	0.917785
MO_BM1_17	27883696	0.980953	0.942179	27883696	0.965129	0.910724	27462368	0.983071	0.944908	27462368	0.97132	0.918068
MO_BM2_01	28094522	0.979253	0.937986	28094522	0.958477	0.891143	27872167	0.980991	0.940269	27872167	0.962631	0.896037
MO_BM2_02	33884786	0.979977	0.939528	33884786	0.970557	0.916832	33696176	0.981486	0.941418	33696176	0.973494	0.920326
MO_BM2_03	28329931	0.980136	0.939922	28329931	0.970865	0.917581	28184791	0.981604	0.941777	28184791	0.973548	0.920787
MO_BM2_04	28650780	0.97912	0.937559	28650780	0.970087	0.915725	28496461	0.980615	0.939434	28496461	0.972844	0.91901
MO_BM2_05	31175607	0.979571	0.938756	31175607	0.970913	0.917611	31021329	0.981088	0.940663	31021329	0.973573	0.92078
MO_DX_01	30784815	0.979843	0.940386	30784815	0.963331	0.908433	30244642	0.982186	0.94341	30244642	0.97047	0.916946
MO_DX_02	29430470	0.978844	0.93878	29430470	0.962909	0.907995	28958407	0.981405	0.942065	28958407	0.969678	0.91608
MO_DX_03	30923580	0.979392	0.939356	30923580	0.961865	0.904912	30372716	0.981817	0.94251	30372716	0.968952	0.913373
MO_DX_04	35245592	0.978426	0.936085	35245592	0.964848	0.910658	34734126	0.980634	0.938901	34734126	0.970911	0.917948
MO_DX_05	25270698	0.977708	0.936344	25270698	0.957293	0.896332	24824911	0.980536	0.940027	24824911	0.964677	0.905165
MO_DX_06	29216628	0.977295	0.934544	29216628	0.960236	0.901359	28777172	0.98008	0.938154	28777172	0.966749	0.909144
MO_DX_07	31878002	0.979266	0.939142	31878002	0.962921	0.906549	31399107	0.981727	0.942337	31399107	0.969152	0.913993
MO_DX_08	33377993	0.9799	0.940382	33377993	0.961981	0.904311	32887229	0.982221	0.943414	32887229	0.968289	0.911848
MO_DX_09	29728732	0.97881	0.93885	29728732	0.96108	0.904387	29180369	0.981522	0.942362	29180369	0.968549	0.913277
MO_DX_10	30714268	0.979502	0.939794	30714268	0.963221	0.907737	30248504	0.981901	0.942904	30248504	0.969654	0.915442
MO_FS_01	37852608	0.98075	0.942031	37852608	0.968126	0.917504	37344310	0.982691	0.944497	37344310	0.973899	0.924407
MO_FS_02	39026040	0.980336	0.94192	39026040	0.96241	0.906207	38409556	0.98269	0.944938	38409556	0.969417	0.914523
MO_FS_03	39503680	0.981083	0.943257	39503680	0.966903	0.91508	38969945	0.983135	0.94589	38969945	0.972905	0.922254
MO_FS_04	33797126	0.980859	0.94242	33797126	0.966075	0.913181	33287765	0.982834	0.944949	33287765	0.97233	0.920671
MO_FS_05	31363106	0.980766	0.942244	31363106	0.95024	0.892029	30241925	0.982749	0.944737	30241925	0.967469	0.912081
MO_FS_06	35865758	0.980776	0.942259	35865758	0.964098	0.908814	35366793	0.982849	0.944931	35366793	0.970217	0.916126
MO_FS_07	32544742	0.980409	0.941591	32544742	0.967616	0.916238	32144929	0.982463	0.94421	32144929	0.973113	0.922833
MO_FS_08	33646444	0.980367	0.941333	33646444	0.966219	0.913462	33205242	0.982421	0.94396	33205242	0.972038	0.920436
MO_FS_09	31715875	0.980867	0.942338	31715875	0.964887	0.911069	31230324	0.98301	0.945104	31230324	0.971428	0.918914
MO_GL_01	32235477	0.978624	0.936655	32235477	0.959354	0.893264	31995665	0.980407	0.938995	31995665	0.963128	0.897746
MO_GL_02	29474677	0.97976	0.93953	29474677	0.970141	0.916159	29310762	0.981311	0.941484	29310762	0.97311	0.919709
MO_GL_03	28607232	0.979707	0.939122	28607232	0.966846	0.90863	28436132	0.981369	0.94124	28436132	0.970094	0.912481
MO_GL_04	30888730	0.977109	0.932487	30888730	0.970961	0.917893	30710059	0.978712	0.934476	30710059	0.9738	0.9213
MO_GL_05	30914529	0.977373	0.933228	30914529	0.965518	0.905807	30708695	0.979083	0.935378	30708695	0.968853	0.90977
MO_GL_06	31479405	0.97874	0.935815	31479405	0.970616	0.916726	31313869	0.980247	0.937697	31313869	0.973326	0.919962
MO_GL_07	29415918	0.976729	0.931574	29415918	0.970102	0.915927	29252302	0.978362	0.933599	29252302	0.972908	0.919277
MO_GL_08	33949699	0.977689	0.933623	33949699	0.966662	0.907923	33742811	0.979292	0.935643	33742811	0.969804	0.911653
MO_GL_09	32699278	0.977603	0.933444	32699278	0.964825	0.904061	32487124	0.97926	0.935537	32487124	0.968188	0.908038
MO_GL_10	31555416	0.977911	0.933993	31555416	0.969148	0.913728	31368950	0.979459	0.935935	31368950	0.972186	0.917352
MO_JM_01	37146087	0.979618	0.94087	37146087	0.96542	0.913336	36560926	0.982185	0.944142	36560926	0.972155	0.921321
MO_JM_02	33791678	0.980765	0.942629	33791678	0.965649	0.913551	33178927	0.98293	0.945408	33178927	0.972824	0.92207
MO_JM_03	32295988	0.980162	0.941369	32295988	0.961268	0.902868	31731968	0.982721	0.944641	31731968	0.968297	0.911227
MO_JM_04	32889263	0.980597	0.942177	32889263	0.965641	0.913173	32341725	0.982843	0.945067	32341725	0.972476	0.92128
MO_JM_05	32037109	0.980512	0.94166	32037109	0.964965	0.911888	31480107	0.982731	0.944522	31480107	0.972012	0.920233
MO_JM_06	30559799	0.980035	0.941139	30559799	0.965234	0.912019	30090162	0.98235	0.944113	30090162	0.971665	0.919664
MO_JM_07	28122967	0.978366	0.938308	28122967	0.95011	0.882801	27431127	0.981723	0.942833	27431127	0.959941	0.894498
MO_JM_08	32333140	0.98059	0.942314	32333140	0.966457	0.915186	31778915	0.982843	0.94519	31778915	0.973311	0.923276
MO_JM_09	32932113	0.980489	0.942177	32932113	0.966972	0.916338	32431083	0.982752	0.945091	32431083	0.973381	0.923968
MO_JM_10	37488944	0.979869	0.939972	37488944	0.966799	0.913987	37005651	0.981951	0.942649	37005651	0.972198	0.920497
MO_LY1_01	30855941	0.979578	0.939428	30855941	0.965007	0.911367	30411394	0.98182	0.942317	30411394	0.971057	0.918635
MO_LY1_02	34413745	0.980197	0.941267	34413745	0.964909	0.91127	33887627	0.982405	0.944097	33887627	0.971269	0.918899
MO_LY1_03	30946111	0.979974	0.940571	30946111	0.964262	0.909906	30437527	0.982249	0.943513	30437527	0.970893	0.917825
MO_LY1_04	27842507	0.979152	0.93836	27842507	0.96314	0.907227	27396692	0.981509	0.941409	27396692	0.969589	0.914943
MO_LY1_05	24149752	0.979435	0.939293	24149752	0.96297	0.906847	23797175	0.981808	0.94238	23797175	0.969181	0.914288
MO_LY1_06	31251898	0.979764	0.940248	31251898	0.963937	0.908545	30784567	0.982025	0.943183	30784567	0.970061	0.915904
MO_LY1_07	29410008	0.979156	0.938805	29410008	0.963998	0.909195	28991980	0.981538	0.941862	28991980	0.970111	0.916503
MO_LY1_08	28437407	0.977661	0.93652	28437407	0.95997	0.901546	27982770	0.980655	0.940393	27982770	0.966878	0.909798
MO_LY1_09	30339077	0.978469	0.937553	30339077	0.963471	0.908398	29874334	0.981129	0.940946	29874334	0.969824	0.915988
MO_LY1_10	33525897	0.980153	0.940784	33525897	0.965852	0.912556	33079959	0.982297	0.943563	33079959	0.971443	0.919255
MO_LY2_01	31695435	0.980458	0.941573	31695435	0.964732	0.910594	31199081	0.982676	0.944465	31199081	0.9711	0.918213
MO_LY2_02	29645269	0.980217	0.941018	29645269	0.95843	0.896663	29166855	0.982507	0.944043	29166855	0.965163	0.904654
MO_LY2_03	28800184	0.979014	0.937322	28800184	0.96477	0.909577	28418776	0.981053	0.939945	28418776	0.970257	0.916124
MO_LY2_04	30034123	0.98021	0.940873	30034123	0.964609	0.910215	29594474	0.9823	0.943574	29594474	0.970659	0.917479
MO_LY2_05	27447896	0.974777	0.928193	27447896	0.967375	0.911685	27017495	0.976671	0.930605	27017495	0.971	0.916038
MO_LY2_06	27568082	0.97456	0.927441	27568082	0.966489	0.909375	27124522	0.976464	0.929862	27124522	0.970093	0.913689
MO_LY2_07	30699142	0.972654	0.923438	30699142	0.966764	0.910371	30225804	0.974643	0.925957	30225804	0.970298	0.914613
MO_LY2_08	32205329	0.974305	0.926956	32205329	0.969757	0.916478	31728927	0.976158	0.929286	31728927	0.972943	0.920309
MO_LY2_09	29364241	0.975025	0.928154	29364241	0.967516	0.91157	28899619	0.976893	0.930522	28899619	0.97108	0.915853
MO_LY2_10	30890976	0.973484	0.925631	30890976	0.963782	0.904195	30393871	0.975559	0.928276	30393871	0.967669	0.908829
MO_LY2_11	28166921	0.973633	0.92582	28166921	0.968296	0.913877	27722526	0.975558	0.928251	27722526	0.971887	0.918221
MO_LY2_12	30771942	0.973798	0.925969	30771942	0.966644	0.910117	30288366	0.975772	0.928463	30288366	0.970412	0.914628
MO_LY2_13	33677749	0.973723	0.925782	33677749	0.963768	0.903861	33125937	0.975725	0.928346	33125937	0.967729	0.908593
MO_LY2_14	26119132	0.973086	0.924448	26119132	0.963748	0.904133	25692990	0.975229	0.92718	25692990	0.967954	0.90918
MO_ML_01	33188838	0.973489	0.925478	33188838	0.965238	0.907168	32646451	0.97551	0.928059	32646451	0.969125	0.911834
MO_ML_02	33394141	0.972616	0.922791	33394141	0.965519	0.907466	32857202	0.974565	0.925264	32857202	0.969324	0.912026
MO_ML_03	30408208	0.973439	0.925434	30408208	0.958824	0.893912	29867475	0.97558	0.928234	29867475	0.963371	0.899332
MO_ML_04	35814132	0.974237	0.926686	35814132	0.967057	0.910858	35243816	0.976148	0.92912	35243816	0.970606	0.91512
MO_ML_05	29268327	0.973717	0.925941	29268327	0.96839	0.914097	28812185	0.975693	0.928436	28812185	0.971976	0.918418
MO_ML_06	40322535	0.973564	0.92567	40322535	0.963909	0.904483	39660388	0.975582	0.928248	39660388	0.968056	0.909431
MO_ML_07	37721015	0.973727	0.926137	37721015	0.961707	0.899828	37089414	0.975858	0.928884	37089414	0.966187	0.905168
MO_ML_08	36928911	0.974349	0.9269	36928911	0.968367	0.913717	36370698	0.976315	0.929378	36370698	0.972202	0.918335
MO_ML_09	40882548	0.974451	0.927485	40882548	0.966264	0.909266	40235200	0.97641	0.929977	40235200	0.970158	0.913918
MO_ML_10	38602274	0.973847	0.926326	38602274	0.967469	0.912262	37998701	0.975893	0.928916	37998701	0.971444	0.917049
MO_NP_01	30102953	0.979335	0.939841	30102953	0.9636	0.909268	29526721	0.981929	0.943213	29526721	0.971005	0.918115
MO_NP_02	36383305	0.979641	0.939773	36383305	0.957597	0.895865	35637687	0.982183	0.943143	35637687	0.965539	0.905439
MO_NP_03	33358439	0.980709	0.942244	33358439	0.965196	0.91237	32725189	0.982865	0.945037	32725189	0.972428	0.921067
MO_NP_04	30941529	0.9806	0.941752	30941529	0.96247	0.905755	30388024	0.982928	0.944832	30388024	0.969579	0.914212
MO_NP_05	30536661	0.980484	0.941282	30536661	0.967776	0.916728	30086222	0.982476	0.943851	30086222	0.973601	0.92377
MO_NP_06	31037762	0.975686	0.935845	31037762	0.954889	0.894984	29984388	0.981421	0.94251	29984388	0.966544	0.908994
MO_NP_07	32761822	0.980615	0.942236	32761822	0.967313	0.916384	32281990	0.982881	0.945177	32281990	0.973417	0.923688
MO_NP_08	29784978	0.97976	0.939824	29784978	0.967552	0.915941	29387653	0.981893	0.94255	29387653	0.973002	0.922511
MO_NP_09	34063953	0.980263	0.941292	34063953	0.963923	0.90788	33595052	0.982512	0.944229	33595052	0.969787	0.914942
MO_NP_10	30794515	0.979715	0.940673	30794515	0.962245	0.904909	30323030	0.982393	0.944128	30323030	0.968637	0.912603
MO_SG_01	35955657	0.979402	0.939781	35955657	0.967085	0.915453	35511104	0.981827	0.942899	35511104	0.972523	0.921999
MO_SG_02	32186009	0.981062	0.94268	32186009	0.968871	0.918094	31807502	0.983007	0.945187	31807502	0.973952	0.924212
MO_SG_03	36034503	0.979528	0.94053	36034503	0.965715	0.913051	35502911	0.982047	0.943767	35502911	0.971911	0.92049
MO_SG_04	37367277	0.980223	0.941402	37367277	0.966912	0.914836	36880722	0.982557	0.944412	36880722	0.972505	0.921559
MO_SG_05	34736943	0.980024	0.940837	34736943	0.960035	0.899749	34218350	0.982459	0.944065	34218350	0.966444	0.907456
MO_SG_06	34912620	0.980162	0.941063	34912620	0.964505	0.910154	34339064	0.982506	0.944126	34339064	0.971154	0.918051
MO_SG_07	39347952	0.979608	0.940343	39347952	0.966029	0.913352	38834988	0.98203	0.94346	38834988	0.971757	0.920224
MO_SG_08	40103678	0.981001	0.942582	40103678	0.969025	0.917656	39704157	0.982922	0.94506	39704157	0.973503	0.923102
MO_SG_09	31278868	0.978642	0.938761	31278868	0.963458	0.908469	30821872	0.981369	0.942285	30821872	0.969765	0.916049
MO_SG_10	32004347	0.976428	0.935758	32004347	0.959003	0.904798	31084603	0.980225	0.940651	31084603	0.970025	0.917756
MO_ZL_01	27517423	0.972473	0.923506	27517423	0.966569	0.911002	27089283	0.974718	0.926333	27089283	0.970839	0.916093
MO_ZL_02	36190165	0.972295	0.923214	36190165	0.96582	0.909268	35616487	0.974537	0.926049	35616487	0.970214	0.914513
MO_ZL_03	33786811	0.971729	0.921972	33786811	0.966307	0.910141	33259912	0.973938	0.924746	33259912	0.970595	0.91527
MO_ZL_04	35922903	0.971973	0.922607	35922903	0.967146	0.911866	35380226	0.974131	0.925311	35380226	0.971022	0.916489
MO_ZL_05	36427737	0.971532	0.921829	36427737	0.966784	0.911275	35853379	0.973711	0.924569	35853379	0.970671	0.915913
MO_ZL_06	40238103	0.972146	0.922857	40238103	0.96739	0.912143	39624409	0.974281	0.925539	39624409	0.971168	0.916652
MO_ZL_07	28291216	0.972384	0.923371	28291216	0.9679	0.91367	27841688	0.974502	0.926036	27841688	0.971766	0.918307
MO_ZL_08	33927716	0.972366	0.923017	33927716	0.965225	0.907678	33385345	0.974452	0.925654	33385345	0.969226	0.912444
MO_ZL_09	31969670	0.973354	0.924985	31969670	0.964962	0.906936	31450091	0.975584	0.927792	31450091	0.969112	0.911879
MO_ZL_10	31293841	0.972283	0.923133	31293841	0.964317	0.906324	30741046	0.974379	0.9258	30741046	0.968759	0.911627
MO_ZS_01	34622117	0.972373	0.923353	34622117	0.964125	0.90576	34009744	0.97452	0.926083	34009744	0.968542	0.911016
MO_ZS_02	36405752	0.972908	0.924287	36405752	0.965498	0.90834	35810400	0.975024	0.92696	35810400	0.969673	0.913309
MO_ZS_03	37800232	0.971891	0.921824	37800232	0.965464	0.907801	37209673	0.974031	0.924524	37209673	0.969422	0.912515
MO_ZS_04	39409221	0.97174	0.922177	39409221	0.967525	0.912839	38792239	0.973863	0.924834	38792239	0.971381	0.917445
MO_ZS_05	32293290	0.971852	0.922488	32293290	0.96262	0.902205	31749763	0.974208	0.925474	31749763	0.967111	0.907541
MO_ZS_06	35539174	0.972177	0.923011	35539174	0.966134	0.909469	34980336	0.974294	0.925679	34980336	0.970058	0.914147
MO_ZS_07	36473268	0.973141	0.924375	36473268	0.967641	0.912464	35914408	0.975121	0.926868	35914408	0.971227	0.916752
MO_ZS_08	32946502	0.972125	0.922653	32946502	0.964782	0.906877	32402272	0.974234	0.925325	32402272	0.968877	0.911767
MO_ZS_09	34587149	0.971374	0.921418	34587149	0.967113	0.912176	34017253	0.973515	0.924104	34017253	0.971085	0.916942
MO_ZS_10	34696140	0.972909	0.924186	34696140	0.966767	0.910856	34151779	0.975009	0.926842	34151779	0.970679	0.915524

## Sheet: Table S3
Table S3. Statistical analysis of each individual mapping to the Malania oleifera reference genome.
Sample ID	Mapped Reads(M)	Mapping rate of reads	Mapped Bases(G)	Mapping rate of bases	Average Depth	Coverage(%>=1X)	Coverage(%>=5X)	Duplicated Reads(%)
MO_BB1_01	60.076	0.991	8.818	0.971	6.2	94.4	53.8	27.8
MO_BB1_02	70.4	0.995	10.347	0.977	7.1	95.6	63.3	28.2
MO_BB1_03	63.34	0.989	9.283	0.968	6.6	93.8	55.2	27.6
MO_BB1_04	62.06	0.985	9.107	0.965	6.4	95	55.9	26.7
MO_BB1_05	64.124	0.969	9.41	0.949	6.5	94.7	56.6	26.9
MO_BB1_06	60.062	0.993	8.801	0.971	6.1	94.4	52.8	26.3
MO_BB1_07	73.423	0.984	10.772	0.964	7.4	95.8	66	24.8
MO_BB1_08	65.021	0.986	9.541	0.966	6.7	95.1	59.4	28
MO_BB1_09	62.558	0.981	9.165	0.96	6.4	94.6	54.6	27.3
MO_BB1_10	60.612	0.982	8.892	0.962	6.2	94.1	53	28
MO_BB2_01	69.145	0.987	10.121	0.965	7.1	95.3	61.5	30
MO_BB2_02	66.704	0.998	9.789	0.978	6.8	95.4	60.7	28.6
MO_BB2_03	55.858	0.997	8.197	0.977	5.8	93.8	49.1	27.4
MO_BB2_04	50.197	0.986	7.357	0.965	5.3	92.8	42.7	25.5
MO_BB2_05	64.07	0.99	9.391	0.969	6.5	95.6	57.6	25.5
MO_BB2_06	54.291	0.971	7.942	0.948	5.7	93.4	47.5	26.4
MO_BB2_07	53.758	0.995	7.873	0.973	5.6	93.5	46.9	26.8
MO_BB2_08	61.706	0.994	9.058	0.975	6.4	94.9	55.6	27.2
MO_BB2_09	61.641	0.997	9.042	0.976	6.3	94.8	54.5	26.6
MO_BB2_10	56.314	0.994	8.25	0.973	5.8	93.4	48.3	27.5
MO_BL_01	55.213	0.998	8.095	0.977	5.7	93.5	48.7	18.5
MO_BL_02	57.361	0.998	8.418	0.978	5.9	93.2	49.4	19.7
MO_BL_03	64.416	0.999	9.45	0.978	6.6	95.1	59.2	20.2
MO_BL_04	58.631	0.999	8.617	0.98	6.1	94.6	53.8	20.1
MO_BL_05	62.043	0.998	9.12	0.98	6.4	94.8	57.4	19.9
MO_BL_06	64.039	0.999	9.404	0.98	6.6	95.1	58.7	22
MO_BL_07	56.566	0.999	8.315	0.981	5.9	94.2	51.5	20
MO_BL_08	57.555	0.997	8.452	0.978	5.9	94.3	51.6	18.9
MO_BL_09	60.396	0.999	8.868	0.98	6.2	94.6	54.9	19.2
MO_BL_10	56.042	0.999	8.222	0.979	5.8	93.9	49.8	18.9
MO_BM1_01	70.591	0.988	10.308	0.963	6.9	94.4	57.6	28.7
MO_BM1_02	72.214	0.995	10.587	0.974	7.1	94.7	60.1	27.8
MO_BM1_03	76.255	0.997	11.177	0.976	7.5	95.3	64.6	27.8
MO_BM1_04	64.462	0.999	9.464	0.979	6.5	94.5	57.3	20.5
MO_BM1_05	62.73	0.998	9.199	0.978	6.3	94.3	55.1	20.7
MO_BM1_06	61.168	0.999	8.977	0.979	6.1	94.8	55	13.1
MO_BM1_07	66.333	0.999	9.724	0.978	6.7	95.5	61.2	13.5
MO_BM1_08	52.291	0.999	7.669	0.978	5.3	93.6	45.4	12.4
MO_BM1_09	65.734	0.999	9.647	0.979	6.7	95.6	61.4	13.9
MO_BM1_10	79.612	0.999	11.691	0.98	8	96	72.3	16.3
MO_BM1_11	67.309	0.999	9.875	0.979	6.7	95.6	61.9	13.6
MO_BM1_12	67.801	0.999	9.951	0.979	6.9	95.3	63.5	14.1
MO_BM1_13	76.827	0.999	11.261	0.978	7.7	96.3	70.6	15.8
MO_BM1_14	73.586	0.995	10.792	0.974	7.2	96.1	66	14.9
MO_BM1_15	59.289	0.996	8.688	0.974	6	92.6	48.7	27.6
MO_BM1_16	66.159	0.996	9.674	0.972	6.6	93.8	54.4	27.5
MO_BM1_17	54.768	0.997	8.031	0.976	5.5	91.6	42.5	27
MO_BM2_01	55.685	0.999	8.185	0.98	5.7	94.1	49.8	18.2
MO_BM2_02	67.328	0.999	9.91	0.982	6.7	95.3	60.6	21.2
MO_BM2_03	56.317	0.999	8.29	0.982	5.8	94.2	50.9	18.8
MO_BM2_04	56.936	0.999	8.389	0.983	5.8	94	50.8	19.6
MO_BM2_05	61.985	0.999	9.128	0.983	6.2	94.7	55.6	19.2
MO_DX_01	60.091	0.993	8.777	0.969	6.2	92.9	51.3	27
MO_DX_02	57.378	0.991	8.366	0.965	6	92.4	49.4	27.9
MO_DX_03	60.371	0.994	8.81	0.968	6.3	93.1	52.2	26.2
MO_DX_04	67.9	0.977	9.919	0.953	6.9	94	58.2	27.4
MO_DX_05	49.472	0.996	7.21	0.97	5.3	90.8	41.6	27.3
MO_DX_06	56.126	0.975	8.153	0.946	5.9	90.9	45.7	26.3
MO_DX_07	62.157	0.99	9.07	0.964	6.4	93.7	54.7	25.8
MO_DX_08	65.37	0.994	9.557	0.97	6.6	93.7	56.4	27.5
MO_DX_09	57.696	0.989	8.402	0.962	6	92.3	48.5	27.1
MO_DX_10	60.192	0.995	8.791	0.97	6.3	93.2	52.4	27.8
MO_FS_01	74.322	0.995	10.877	0.972	7.4	94.6	62.4	28.3
MO_FS_02	76.316	0.993	11.141	0.968	7.5	94.7	61.9	27.4
MO_FS_03	77.203	0.991	11.288	0.967	7.5	94.5	61.8	28.4
MO_FS_04	66.268	0.995	9.698	0.972	6.5	93.7	53.9	26.8
MO_FS_05	60.191	0.995	8.814	0.973	5.8	92.4	47.4	27.8
MO_FS_06	69.77	0.986	10.197	0.963	7.1	94.4	59.8	29
MO_FS_07	64.003	0.996	9.366	0.973	6.6	94	55.7	26.6
MO_FS_08	66.134	0.996	9.668	0.972	6.7	94.2	56.5	26.8
MO_FS_09	61.763	0.989	9.024	0.965	6.4	93.3	52	27.1
MO_GL_01	63.926	0.999	9.363	0.977	6.5	95	58.1	21.5
MO_GL_02	58.562	0.999	8.603	0.98	6	93.6	51.7	20.4
MO_GL_03	56.812	0.999	8.338	0.979	5.9	93.5	50.9	19.1
MO_GL_04	61.353	0.999	9.034	0.982	6.2	95	56.4	19.3
MO_GL_05	61.337	0.999	9.025	0.981	6.2	94.7	55.5	19.7
MO_GL_06	62.558	0.999	9.214	0.982	6.3	94.9	56.8	20.2
MO_GL_07	58.44	0.999	8.59	0.98	6	94.3	52.7	19.7
MO_GL_08	67.365	0.998	9.893	0.979	6.8	95.2	61.4	21.2
MO_GL_09	64.906	0.999	9.539	0.98	6.5	95.3	58.9	20
MO_GL_10	62.664	0.999	9.204	0.98	6.4	94.8	57.4	20.3
MO_JM_01	72.347	0.989	10.536	0.962	7.4	93.7	58.2	29.4
MO_JM_02	65.217	0.983	9.581	0.964	6.7	95.2	57.5	30.8
MO_JM_03	63.177	0.995	9.282	0.976	6.5	95.3	56.4	28.8
MO_JM_04	64.188	0.992	9.412	0.972	6.6	95.2	56.5	29.6
MO_JM_05	62.19	0.988	9.136	0.969	6.4	95.1	55.2	28.7
MO_JM_06	59.312	0.986	8.692	0.964	6.1	94.7	51.5	27.2
MO_JM_07	53.422	0.974	7.766	0.946	5.6	91.4	42.5	25.1
MO_JM_08	62.322	0.981	9.148	0.961	6.4	94.7	54.6	29.7
MO_JM_09	63.771	0.983	9.338	0.961	6.5	95.1	55.5	26.8
MO_JM_10	73.413	0.992	10.793	0.974	7.4	96.6	66.9	27.3
MO_LY1_01	60.534	0.995	8.845	0.971	6.2	92.9	51.1	27.4
MO_LY1_02	66.968	0.988	9.785	0.964	6.8	93.6	56.9	28.8
MO_LY1_03	60.401	0.992	8.834	0.969	6.2	93	51.9	26.3
MO_LY1_04	54.436	0.993	7.956	0.97	5.7	92.1	46.1	26.1
MO_LY1_05	47.312	0.994	6.903	0.969	5	89.2	36.3	26.7
MO_LY1_06	61.424	0.998	8.976	0.973	6.4	93.4	54.5	26.8
MO_LY1_07	57.805	0.997	8.441	0.972	6	92.9	50.1	26.9
MO_LY1_08	55.593	0.993	8.068	0.963	5.9	91.2	45.3	25.5
MO_LY1_09	59.599	0.997	8.695	0.972	6.1	93.3	51.2	25.9
MO_LY1_10	65.978	0.997	9.657	0.975	6.8	94.3	58.7	27.7
MO_LY2_01	60.447	0.969	8.849	0.947	6.3	93.5	52.7	26.6
MO_LY2_02	57.254	0.981	8.378	0.959	5.9	93	49.9	26.6
MO_LY2_03	56.587	0.996	8.275	0.972	5.9	92.8	48.2	26
MO_LY2_04	58.988	0.997	8.628	0.973	5.8	92.2	46.1	27.7
MO_LY2_05	53.975	0.999	7.925	0.98	5.4	93.4	45.5	12.9
MO_LY2_06	54.185	0.999	7.954	0.979	5.5	93.8	47.9	11.8
MO_LY2_07	60.395	0.999	8.848	0.978	6	94.5	53.3	12.8
MO_LY2_08	63.213	0.996	9.277	0.977	6.2	94.7	55.1	13.2
MO_LY2_09	57.735	0.999	8.469	0.979	5.8	94.6	52.1	12.6
MO_LY2_10	60.719	0.999	8.9	0.978	6.2	94.8	55.4	13
MO_LY2_11	55.394	0.999	8.122	0.979	5.6	93.9	48.4	12.5
MO_LY2_12	60.518	0.999	8.872	0.978	6.2	94.8	55.6	13.4
MO_LY2_13	66.173	0.999	9.709	0.979	6.6	95.1	60.6	14.6
MO_LY2_14	51.34	0.999	7.514	0.978	5.3	93.1	43.5	11.4
MO_ML_01	65.239	0.999	9.601	0.983	6.5	96.5	62	12.9
MO_ML_02	65.656	0.999	9.652	0.982	6.6	96.4	61.8	12.8
MO_ML_03	59.675	0.999	8.764	0.98	5.9	95.3	54.2	12.4
MO_ML_04	70.426	0.999	10.342	0.98	7	96.8	66.3	13.1
MO_ML_05	57.578	0.999	8.461	0.981	5.9	95.4	53.9	12
MO_ML_06	79.241	0.999	11.656	0.982	7.7	96.4	71.1	15.2
MO_ML_07	74.12	0.999	10.888	0.981	7.4	96.8	69.5	14.5
MO_ML_08	72.684	0.999	10.66	0.98	7.3	96.6	67.6	14.4
MO_ML_09	80.383	0.999	11.796	0.979	7.8	96.7	72	15.6
MO_ML_10	75.939	0.999	11.124	0.979	7.6	96.5	70	14.6
MO_NP_01	58.097	0.984	8.512	0.962	5.9	93.7	49.2	26.4
MO_NP_02	71.115	0.998	10.446	0.978	7.3	95.9	64.5	29.7
MO_NP_03	65.307	0.998	9.585	0.978	6.7	95.1	58.2	29.4
MO_NP_04	60.308	0.992	8.86	0.973	6.2	94.5	53.8	27.9
MO_NP_05	60.03	0.998	8.818	0.978	6.1	94.5	53.1	26
MO_NP_06	58.825	0.981	8.584	0.956	6.1	93.5	49.8	26.1
MO_NP_07	63.928	0.99	9.383	0.97	6.5	95.2	56.6	27.2
MO_NP_08	58.643	0.998	8.615	0.979	6.1	94.6	53.3	26.8
MO_NP_09	66.947	0.996	9.846	0.978	6.8	95.6	60.9	28.9
MO_NP_10	59.405	0.98	8.721	0.96	6.1	94.1	51.8	27
MO_SG_01	70.254	0.989	10.286	0.967	7.1	95.7	61.5	26.9
MO_SG_02	62.787	0.987	9.239	0.969	6.4	95.1	56.2	26.7
MO_SG_03	69.949	0.985	10.232	0.962	7.1	95.5	61.7	27.7
MO_SG_04	73.365	0.995	10.776	0.975	7.4	96.5	67.1	28.6
MO_SG_05	68.013	0.994	9.984	0.974	6.9	95.8	61	28.2
MO_SG_06	68.296	0.994	10.036	0.976	6.9	95.6	60.7	27.7
MO_SG_07	76.215	0.981	11.122	0.956	7.5	95.1	61.3	30.2
MO_SG_08	78.841	0.993	11.596	0.975	7.9	96.7	69.7	28.5
MO_SG_09	60.657	0.984	8.839	0.958	6.3	92.9	50.2	26.3
MO_SG_10	59.571	0.958	8.626	0.927	6.2	90.6	45.3	25.7
MO_ZL_01	54.14	0.999	7.916	0.978	5.7	92.3	47.3	11.6
MO_ZL_02	71.169	0.999	10.401	0.978	7.1	95	63.6	14.7
MO_ZL_03	66.466	0.999	9.721	0.979	6.7	94.9	60.8	13.3
MO_ZL_04	70.704	0.999	10.366	0.979	7.1	95.4	64.9	13.5
MO_ZL_05	71.644	0.999	10.508	0.979	7.2	95.5	65.3	13.1
MO_ZL_06	79.187	0.999	11.622	0.98	7.8	96	70.7	14.3
MO_ZL_07	55.635	0.999	8.154	0.979	5.8	93.8	50.8	12
MO_ZL_08	66.717	0.999	9.787	0.98	6.5	94.9	59.1	13.1
MO_ZL_09	62.844	0.999	9.197	0.978	6.4	95.1	58.2	11.8
MO_ZL_10	61.424	0.999	9.017	0.98	6.2	95	57.3	12.8
MO_ZS_01	67.931	0.999	9.989	0.981	6.9	95.8	64.1	13.6
MO_ZS_02	71.564	0.999	10.509	0.98	7.2	95.8	66.5	13.7
MO_ZS_03	74.352	0.999	10.909	0.98	7.5	96.1	68.6	13.4
MO_ZS_04	76.756	0.989	11.271	0.971	7.3	96.1	66.9	13.7
MO_ZS_05	63.434	0.999	9.304	0.98	6.5	95.5	59.9	12.6
MO_ZS_06	69.903	0.999	10.273	0.981	7.1	95.9	65.4	12.9
MO_ZS_07	71.765	0.999	10.544	0.981	7.2	96.3	67.2	13.9
MO_ZS_08	64.743	0.999	9.513	0.98	6.6	95.5	61.2	12.5
MO_ZS_09	67.969	0.999	9.984	0.98	6.9	95.6	63.8	12.9
MO_ZS_10	68.238	0.999	10.016	0.98	6.9	95.8	64.4	13.3

## Sheet: Table 4
Table S4. Statistics on Watterson's θ (θW) of Malania oleifera populations within whole genome, CDS, fold-0, fold-4, intergenic and intron regions.
Population	θW × 10-3	θW_CDS × 10-3	θW_fold-0 × 10-3	θW_fold-4 × 10-3	θW_intergenic × 10-3	θW_intron × 10-3
BB1	2.66 ± 0.34	1.01 ± 0.12	0.85 ± 0.10	1.63 ± 0.18	3.03 ± 0.38	1.56 ± 0.15
BB2	2.50 ± 0.30	0.97 ± 0.13	0.81 ± 0.11	1.56 ± 0.20	2.85 ± 0.33	1.50 ± 0.18
BL	3.34 ± 0.33	1.33 ± 0.12	1.14 ± 0.10	2.05 ± 0.18	3.82 ± 0.39	2.02 ± 0.18
BM1	5.70 ± 0.45	2.24 ± 0.16	1.89 ± 0.13	3.53 ± 0.23	6.96 ± 0.34	3.54 ± 0.15
BM2	1.95 ± 0.19	0.80 ± 0.10	0.68 ± 0.09	1.22 ± 0.14	2.23 ± 0.22	1.19 ± 0.09
DX	3.54 ± 0.32	1.32 ± 0.18	1.11 ± 0.15	2.10 ± 0.27	4.05 ± 0.35	2.09 ± 0.23
FS	4.60 ± 0.32	1.73 ± 0.18	1.44 ± 0.15	2.78 ± 0.26	5.28 ± 0.34	2.71 ± 0.2
GL	2.91 ± 0.24	1.13 ± 0.11	0.98 ± 0.10	1.72 ± 0.16	3.37 ± 0.28	1.70 ± 0.15
JM	1.82 ± 0.27	0.76 ± 0.14	0.64 ± 0.12	1.19 ± 0.21	2.07 ± 0.32	1.11 ± 0.15
LY1	3.27 ± 0.31	1.24 ± 0.15	1.03 ± 0.13	1.99 ± 0.22	3.76 ± 0.34	1.91 ± 0.22
LY2	4.80 ± 0.21	1.78 ± 0.15	1.51 ± 0.12	2.79 ± 0.20	5.53 ± 0.20	2.78 ± 0.15
ML	3.43 ± 0.36	1.36 ± 0.16	1.17 ± 0.13	2.09 ± 0.22	3.95 ± 0.43	2.05 ± 0.18
NP	1.82 ± 0.31	0.74 ± 0.17	0.63 ± 0.14	1.16 ± 0.25	2.07 ± 0.35	1.12 ± 0.19
SG	2.59 ± 0.27	1.05 ± 0.15	0.88 ± 0.13	1.68 ± 0.22	2.95 ± 0.32	1.57 ± 0.14
ZL	4.16 ± 0.27	1.60 ± 0.14	1.39 ± 0.11	2.39 ± 0.20	4.80 ± 0.30	2.43 ± 0.17
ZS	3.95 ± 0.23	1.52 ± 0.11	1.31 ± 0.09	2.34 ± 0.16	4.54 ± 0.27	2.35 ± 0.12

## Sheet: Table S5
Table S5. Statistics of heterozygosity and homozygosity rates of all individuals used in the whole genome resequencing.
Sample ID	all		cds		fold-0		fold-4		intergenic		intron		fold-0/fold-4
	het.rate%	hom.rate%	het.rate%	hom.rate%	het.rate%	hom.rate%	het.rate%	hom.rate%	het.rate%	hom.rate%	het.rate%	hom.rate%	het.rate%
MO_BB1_01	0.476979	0.2767	0.110905	0.0509822	0.0916987	0.0411957	0.185477	0.0877338	0.335604	0.178399	0.167066	0.0881735	0.494394
MO_BB1_02	0.470317	0.29691	0.0752394	0.0549901	0.0600128	0.0430537	0.138804	0.0968578	0.275034	0.193382	0.119772	0.0977591	0.432356
MO_BB1_03	0.45888	0.298914	0.105069	0.0545803	0.087059	0.0436549	0.176161	0.0940483	0.308053	0.189398	0.152159	0.0955051	0.494201
MO_BB1_04	0.515835	0.260237	0.115591	0.0498388	0.0943174	0.0396172	0.199909	0.0842532	0.37669	0.157302	0.178293	0.0845925	0.471802
MO_BB1_05	0.441434	0.313619	0.101048	0.0555787	0.0838093	0.0437809	0.167794	0.0969606	0.307319	0.193706	0.157231	0.0993696	0.499477
MO_BB1_06	0.441392	0.296553	0.101892	0.055002	0.0836095	0.043952	0.171978	0.0947584	0.307842	0.188601	0.153231	0.0943054	0.486164
MO_BB1_07	0.315017	0.388806	0.0761583	0.0698209	0.0646939	0.0554288	0.120315	0.121377	0.205143	0.236353	0.114749	0.118152	0.537704
MO_BB1_08	0.477843	0.282655	0.109306	0.051429	0.0899605	0.0406178	0.18203	0.0901947	0.343084	0.168754	0.16896	0.0874201	0.494207
MO_BB1_09	0.523737	0.253515	0.11725	0.0466611	0.0955323	0.0370782	0.202115	0.0814315	0.379156	0.148061	0.184391	0.0810084	0.472663
MO_BB1_10	0.492435	0.277262	0.109678	0.0514023	0.0896885	0.0415164	0.185483	0.0875407	0.35471	0.166911	0.169049	0.0873984	0.48354
MO_BB2_01	0.40277	0.256236	0.0941043	0.0475769	0.0769735	0.0385317	0.161241	0.0789818	0.272886	0.166571	0.138576	0.0845561	0.477382
MO_BB2_02	0.333393	0.287392	0.0728306	0.0604249	0.0604922	0.0483425	0.119248	0.103726	0.203226	3.79792	0.109471	0.10304	0.507281
MO_BB2_03	0.397897	0.261924	0.0791885	0.0526742	0.0638431	0.0429951	0.136688	0.08899	0.266236	0.179143	0.133878	0.0900816	0.467072
MO_BB2_04	0.466983	0.221785	0.0988169	0.0457564	0.0806414	0.0369853	0.169736	0.0767386	0.31696	0.155166	0.155614	0.077917	0.475099
MO_BB2_05	0.471383	0.224748	0.105321	0.0447429	0.0855029	0.0355656	0.17745	0.0767039	0.332998	0.151393	0.165897	0.077472	0.481842
MO_BB2_06	0.408442	0.251805	0.0871	0.0553397	0.0715916	0.0442277	0.145869	0.0958063	0.280346	0.174676	0.127662	0.097697	0.490794
MO_BB2_07	0.40325	0.257409	0.0847922	0.0517812	0.0684614	0.0411622	0.146197	0.0888823	0.270504	0.173459	0.131832	0.0900175	0.468282
MO_BB2_08	0.430601	0.239912	0.09574	0.0529289	0.0789886	0.0421345	0.159182	0.0905258	0.300548	0.169448	0.154186	0.0844558	0.496216
MO_BB2_09	0.451	0.241244	0.102879	0.0468838	0.0833165	0.037317	0.173334	0.0810863	0.314263	0.161622	0.16165	0.0819551	0.48067
MO_BB2_10	0.332343	0.287064	0.072949	0.0589497	0.0597314	0.0471736	0.123705	0.0992998	0.208783	0.204051	0.106027	0.106159	0.482854
MO_BL_01	0.482445	0.344287	0.115074	0.0674268	0.0971272	0.0526291	0.183546	0.120055	0.361191	0.218038	0.175725	0.111604	0.529171
MO_BL_02	0.386124	0.401363	0.0914751	0.0784499	0.0765874	0.0620021	0.145528	0.138335	0.275309	0.262045	0.135842	0.132488	0.526273
MO_BL_03	0.477211	0.355673	0.120137	0.0647221	0.101398	0.0516408	0.194139	0.113315	0.333907	3.76709	0.187019	0.101975	0.522296
MO_BL_04	0.497631	0.307305	0.124296	0.0595461	0.102239	0.046979	0.203476	0.104059	0.36752	0.196553	0.193951	0.0996968	0.502462
MO_BL_05	0.481182	0.360043	0.121061	0.0698372	0.102081	0.055531	0.192787	0.121841	0.362417	0.224189	0.184246	0.113707	0.529501
MO_BL_06	0.574735	0.302905	0.21435	2.2533e-07	0.120125	0.0438499	0.237194	0.0991331	0.440009	0.18554	0.222924	0.0924843	0.506442
MO_BL_07	0.524057	0.315026	0.128136	0.0607816	0.10728	0.0478692	0.207309	0.107854	0.398937	0.194924	0.193432	0.101954	0.517488
MO_BL_08	0.600666	0.271194	0.145028	0.052047	0.120814	0.0408554	0.238447	0.088322	0.461137	0.158354	0.230284	0.0838087	0.50667
MO_BL_09	0.455938	0.362995	0.108808	0.0735853	0.0913727	0.0583803	0.177612	0.128125	0.34033	0.228542	0.164335	0.122184	0.514451
MO_BL_10	0.557452	0.305996	0.135769	0.0574322	0.113214	0.0455412	0.225816	0.100353	0.423343	0.185242	0.207417	0.0949618	0.501355
MO_BM1_01	0.773326	0.431235	0.201612	0.0737032	0.163507	0.0577852	0.346937	0.128838	0.665375	0.239761	0.32226	0.125087	0.471287
MO_BM1_02	0.778635	0.44786	0.199656	0.0776096	0.163421	0.0603563	0.334756	0.138848	0.67088	0.247215	0.327257	0.131586	0.488179
MO_BM1_03	0.776198	0.466307	0.203386	0.0817058	0.165422	0.0643075	0.345425	0.140802	0.67424	0.265458	0.333012	0.135152	0.478894
MO_BM1_04	0.668795	0.519573	0.168304	0.0959467	0.139959	0.0754006	0.276475	0.168096	0.572411	0.318189	0.2718	0.159813	0.506227
MO_BM1_05	0.746407	0.471646	0.192167	0.0829727	0.156883	0.0656442	0.32106	0.14475	0.64462	0.263665	0.308686	0.140206	0.488641
MO_BM1_06	0.778486	0.46769	0.210382	0.080687	0.173072	0.063755	0.346985	0.142429	0.672763	0.271793	0.335274	0.138488	0.498788
MO_BM1_07	0.783304	0.46256	0.209834	0.0753333	0.173572	0.058524	0.344399	0.133091	0.681836	0.251506	0.330308	0.132786	0.503985
MO_BM1_08	0.75783	0.460365	0.197546	0.0772742	0.162127	0.060516	0.331005	0.137954	0.649274	0.255871	0.3165	0.13264	0.489802
MO_BM1_09	0.790515	0.462801	0.20323	0.0758436	0.165878	0.0595352	0.345561	0.133724	0.666712	0.256107	0.340248	0.123994	0.480025
MO_BM1_10	0.596462	0.561621	0.150819	0.0939842	0.12425	0.0745491	0.249853	0.163857	0.491324	0.306694	0.236487	0.160512	0.497292
MO_BM1_11	0.800872	0.465868	0.215223	0.0771749	0.176485	0.0606229	0.3606	0.133106	0.70009	0.257039	0.343451	0.132102	0.48942
MO_BM1_12	0.569572	0.587696	0.146252	0.115707	0.121547	0.0905507	0.2384	0.203748	0.481022	0.37503	0.225965	0.203302	0.509845
MO_BM1_13	0.811455	0.462648	0.214922	0.07757	0.177594	0.0601512	0.352801	0.138708	0.715061	0.250536	0.354075	0.134175	0.503383
MO_BM1_14	0.809519	0.44023	0.204135	0.0728378	0.168193	0.056713	0.339881	0.127988	0.669887	0.241319	0.337032	0.122502	0.494858
MO_BM1_15	0.668228	0.503491	0.162165	0.0988351	0.132764	0.0781046	0.274019	0.171777	0.564281	0.298012	0.254811	0.164599	0.484507
MO_BM1_16	0.75117	0.449949	0.188562	0.0703833	0.153436	0.0543188	0.325072	0.125931	0.638481	0.233944	0.300363	0.123352	0.472006
MO_BM1_17	0.77722	0.443613	0.191567	0.0794147	0.15618	0.0620339	0.331744	0.139874	0.660062	0.250997	0.309621	0.133536	0.470785
MO_BM2_01	0.360437	0.327505	0.0899303	0.0625621	0.076232	0.0500696	0.140835	0.106224	0.24438	0.212042	0.12817	0.108005	0.541286
MO_BM2_02	0.367766	0.317659	0.0874575	0.0575299	0.0742589	0.0461999	0.137047	0.0974286	0.249984	0.196391	0.130849	0.0973223	0.54185
MO_BM2_03	0.339417	0.328762	0.0780608	0.0614968	0.0657449	0.0491789	0.127676	0.10451	0.223214	0.214466	0.117657	0.105708	0.514935
MO_BM2_04	0.334929	0.330428	0.0790025	0.0628913	0.0674275	0.0497724	0.122462	0.108359	0.221471	0.218781	0.115126	0.108224	0.550599
MO_BM2_05	0.367727	0.319945	0.0865982	0.0609396	0.0731348	0.0491963	0.135048	0.103286	0.253581	0.205347	0.130849	0.101133	0.541547
MO_DX_01	0.531791	0.644688	0.131987	0.128437	0.109407	0.100527	0.216149	0.228658	0.433924	0.409415	0.200458	0.221366	0.506165
MO_DX_02	0.601834	0.604232	0.151317	0.120774	0.122955	0.0956229	0.257467	0.208646	0.500758	0.387171	0.249994	0.203089	0.477556
MO_DX_03	0.606704	0.606644	0.156413	0.121463	0.126957	0.096529	0.263697	0.209464	0.507742	0.387632	0.255206	0.203051	0.48145
MO_DX_04	0.622317	0.599298	0.167691	0.107244	0.137531	0.0848037	0.277217	0.19001	0.50404	0.352706	0.253471	0.184428	0.496113
MO_DX_05	0.603612	0.585812	0.149478	0.11498	0.120234	0.0908334	0.259335	0.200853	0.500407	0.36896	0.237501	0.197228	0.463624
MO_DX_06	0.624046	0.589162	0.162248	0.112962	0.131524	0.0891331	0.273974	0.197684	0.52317	0.369004	0.256909	0.18874	0.48006
MO_DX_07	0.671954	0.57328	0.177595	0.106625	0.145527	0.0840101	0.295035	0.18679	0.571655	0.343532	0.279	0.183199	0.493253
MO_DX_08	0.608558	0.606945	0.157206	0.120721	0.129372	0.0953092	0.258332	0.212488	0.514522	0.381959	0.253987	0.198709	0.500797
MO_DX_09	0.666189	0.56634	0.165655	0.112503	0.132885	0.0892446	0.287438	0.195929	0.560608	0.345614	0.267972	0.187429	0.462308
MO_DX_10	0.651971	0.582719	0.156988	0.109821	0.126905	0.0856425	0.275125	0.197232	0.521238	0.367454	0.251679	0.186706	0.461263
MO_FS_01	0.516957	0.554443	0.133784	0.0968421	0.110402	0.076368	0.221125	0.168953	0.417277	0.318672	0.210261	0.162579	0.499274
MO_FS_02	0.672376	0.47862	0.17411	0.0782522	0.141274	0.0623275	0.294024	0.134252	0.56639	0.26682	0.2728	0.131092	0.480485
MO_FS_03	0.633204	0.493381	0.172408	0.0814198	0.140429	0.0637063	0.292777	0.142163	0.516584	0.284268	0.27315	0.135195	0.479645
MO_FS_04	0.621752	0.487514	0.166024	0.0797879	0.135155	0.0634114	0.28259	0.139948	0.510127	0.288748	0.259212	0.134847	0.478272
MO_FS_05	0.620262	0.480592	0.150896	0.084966	0.123401	0.0663004	0.259549	0.150959	0.509803	0.277496	0.246713	0.145388	0.475444
MO_FS_06	0.625251	0.494699	0.161416	0.0865233	0.132044	0.0680152	0.270002	0.154049	0.511899	0.290723	0.256032	0.147365	0.489048
MO_FS_07	0.575868	0.500929	0.145605	0.0906598	0.119712	0.0718777	0.243035	0.156916	0.468176	0.301841	0.228149	0.153157	0.492571
MO_FS_08	0.644473	0.475926	0.169167	0.0787789	0.138402	0.0615284	0.284259	0.140903	0.538445	0.27379	0.258366	0.137323	0.486887
MO_FS_09	0.610826	0.492776	0.151231	0.0871594	0.124714	0.0678937	0.251685	0.156855	0.500777	0.292963	0.240231	0.150333	0.495516
MO_GL_01	0.42867	0.399998	0.104698	0.0810846	0.0885492	0.0638622	0.1649	0.13953	0.315668	0.258454	0.15011	0.138154	0.536987
MO_GL_02	0.501451	0.38365	0.12534	0.0764061	0.106111	0.0605604	0.198114	0.132149	0.382108	0.245754	0.181852	0.125377	0.535606
MO_GL_03	0.41101	0.428677	0.0983476	0.0859033	0.0834359	0.0681896	0.153284	0.149601	0.303427	0.271556	0.139267	0.145108	0.544322
MO_GL_04	0.524861	0.367858	0.125137	0.0749097	0.104512	0.059238	0.199414	0.130594	0.413787	0.219408	0.186128	0.123448	0.524096
MO_GL_05	0.489691	0.375926	0.120162	0.0735379	0.0999073	0.0583956	0.193645	0.127601	0.371927	0.232148	0.183466	0.120245	0.51593
MO_GL_06	0.481748	0.371525	0.115956	0.0748944	0.0973851	0.0590256	0.184031	0.129694	0.370779	0.232188	0.167112	0.125603	0.529178
MO_GL_07	0.466238	0.391441	0.110106	0.0797878	0.0920405	0.0635268	0.179534	0.137312	0.348943	0.254497	0.164871	0.130416	0.512663
MO_GL_08	0.417457	0.433598	0.106704	0.0776376	0.0894866	0.0615268	0.170754	0.132884	0.303069	0.271814	0.154934	0.130213	0.524067
MO_GL_09	0.52281	0.371834	0.127939	0.0720766	0.105738	0.0570574	0.208936	0.124933	0.394887	0.231987	0.195348	0.11717	0.506078
MO_GL_10	0.457205	0.411837	0.111231	0.0837439	0.0933562	0.0669573	0.177101	0.142998	0.348157	0.262067	0.161307	0.137491	0.527135
MO_JM_01	0.323962	0.152296	0.0811342	0.0514921	0.0685775	0.0405113	0.12952	0.0914174	0.208525	0.182624	0.109554	0.092176	0.529474
MO_JM_02	0.291533	0.117226	0.0640949	0.0582819	0.0524294	0.0462838	0.110081	0.101164	0.185376	0.192792	0.0949924	0.105119	0.47628
MO_JM_03	0.307073	0.133303	0.0656954	0.0580057	0.0545187	0.0464403	0.108743	0.0998234	0.198201	0.189135	0.0999803	0.101196	0.501354
MO_JM_04	0.351328	0.110875	0.0784309	0.0510877	0.0652073	0.0397952	0.130436	0.090004	0.233215	0.171506	0.116789	0.0923447	0.499918
MO_JM_05	0.305348	0.122944	0.066895	0.0576245	0.0560208	0.0457851	0.109614	0.0989465	0.198596	0.188052	0.0976225	0.103272	0.511073
MO_JM_06	0.303852	0.0717862	0.0642998	0.0554005	0.0520137	0.0436257	0.112391	0.0966089	0.190613	0.182416	0.10203	0.0952436	0.462792
MO_JM_07	0.30497	0.176219	0.0629759	0.060999	0.0514007	0.0485204	0.107949	0.105442	0.184541	0.202378	0.0920508	0.106275	0.476157
MO_JM_08	0.316169	0.149707	0.0687476	0.0592247	0.0570099	0.0470204	0.117415	0.101261	0.202461	0.18733	0.0992537	0.0999808	0.485542
MO_JM_09	0.294919	0.145327	0.0668677	0.0567932	0.0554671	0.0449258	0.109891	0.0985179	0.185877	0.193259	0.0956707	0.102534	0.504747
MO_JM_10	0.188076	0.189884	0.0405664	0.0754648	0.034681	0.0605696	0.0638062	0.129127	0.105441	0.244727	0.0590486	0.127238	0.543537
MO_LY1_01	0.35004	0.578478	0.0820848	0.108622	0.068388	0.0860417	0.134805	0.190589	0.239636	0.517734	0.120521	0.183884	0.507311
MO_LY1_02	0.314495	0.597753	0.0685911	0.118166	0.0584023	0.093925	0.108382	0.206642	0.219243	0.528025	0.0974625	0.198943	0.538856
MO_LY1_03	0.364527	0.575721	0.084381	0.111339	0.0703159	0.087912	0.136177	0.19554	0.257668	0.509763	0.12068	0.187748	0.516357
MO_LY1_04	0.391184	0.553668	0.0955638	0.104072	0.0803418	0.0819857	0.156919	0.183193	0.279597	0.490145	0.132391	0.18003	0.511995
MO_LY1_05	0.312946	0.589243	0.0639927	0.114862	0.0534143	0.0909026	0.103447	0.203697	0.20456	0.521216	0.0906861	0.193487	0.516345
MO_LY1_06	0.43307	0.53917	0.108443	0.095317	0.0902856	0.0743717	0.17872	0.167435	0.321143	0.332198	0.157194	0.165665	0.505179
MO_LY1_07	0.529637	0.472728	0.125038	0.0834557	0.101858	0.0661854	0.212438	0.144734	0.40125	0.417987	0.197128	0.139506	0.479472
MO_LY1_08	0.493779	0.513995	0.121676	0.0891584	0.100417	0.069651	0.204065	0.156598	0.368515	0.450559	0.174011	0.154883	0.492083
MO_LY1_09	0.538303	0.483974	0.132063	0.0851126	0.108188	0.0671212	0.222167	0.148338	0.412678	0.42876	0.200626	0.144863	0.486967
MO_LY1_10	0.553	0.476874	0.138024	0.0784365	0.113442	0.0626132	0.235471	0.135063	0.429832	0.408113	0.216547	0.137441	0.481766
MO_LY2_01	0.688217	0.454241	0.169484	0.0772257	0.137122	0.0599749	0.290064	0.137941	0.567919	0.393927	0.276491	0.131771	0.47273
MO_LY2_02	0.602699	0.487777	0.153402	0.0831847	0.12478	0.0653383	0.26281	0.146449	0.487119	0.424948	0.231316	0.142768	0.474792
MO_LY2_03	0.594425	0.495937	3.26742e-08	0.133442	1.43094e-08	0.102185	1.44506e-07	0.250946	0.2577	0.373711	0.0842591	0.199086	0.0990229
MO_LY2_04	0.592259	0.49464	0.147636	0.089358	0.119719	0.0714043	0.254326	0.153746	0.467684	0.436757	0.232648	0.149004	0.47073
MO_LY2_05	0.700134	0.469998	0.182121	0.0802601	0.15124	0.0630055	0.30032	0.142488	0.589218	0.257625	0.283185	0.133624	0.503596
MO_LY2_06	0.616691	0.516323	0.107173	0.100853	0.0855945	0.0789077	0.19308	0.180003	0.401515	0.324637	0.181747	0.168169	0.443311
MO_LY2_07	0.673871	0.490278	0.176156	0.0853998	0.146615	0.0671243	0.288623	0.150617	0.571448	0.279001	0.268145	0.148278	0.507981
MO_LY2_08	0.692324	0.490545	0.183921	0.0815213	0.151791	0.0645293	0.303101	0.142411	0.585674	0.272583	0.289933	0.138062	0.500793
MO_LY2_09	0.788098	0.440093	0.205288	0.0679727	0.169848	0.0529026	0.342194	0.120001	0.674515	0.221014	0.333028	0.116399	0.49635
MO_LY2_10	0.714159	0.481117	0.188903	0.081691	0.157135	0.0648044	0.307549	0.142692	0.612234	0.266007	0.291729	0.135961	0.510927
MO_LY2_11	0.667678	0.490463	0.106562	0.0967051	0.0865319	0.0754017	0.194744	0.172148	0.42325	0.306969	0.176656	0.160506	0.444337
MO_LY2_12	0.7277	0.466011	0.195379	0.0753364	0.161252	0.0596853	0.32255	0.1303	0.617828	0.248782	0.307284	0.127111	0.499929
MO_LY2_13	0.65158	0.528484	0.171719	0.0850328	0.143728	0.0667627	0.276458	0.148629	0.555399	0.283143	0.270084	0.14757	0.519891
MO_LY2_14	0.748927	0.443601	0.192113	0.0720551	0.158309	0.0568054	0.320453	0.124963	0.633076	0.23655	0.313714	0.119416	0.494016
MO_ML_01	0.5244	0.232487	0.131726	0.047051	0.11027	0.0373674	0.211183	0.0832359	0.386423	0.295715	0.195438	0.0790302	0.522154
MO_ML_02	0.536286	0.240223	0.135874	0.043923	0.112843	0.035146	0.222116	0.076586	0.396953	0.295663	0.206189	0.076383	0.508036
MO_ML_03	0.33288	0.331963	0.0742937	0.0708221	0.0622668	0.0566248	0.11732	0.121868	0.231365	0.375948	0.113801	0.117386	0.530743
MO_ML_04	0.530866	0.239763	0.131123	0.0518739	0.109039	0.0411155	0.216111	0.089552	0.397443	0.16074	0.205779	0.0837794	0.504551
MO_ML_05	0.445667	0.273647	0.110445	0.0528476	0.0923551	0.04181	0.178584	0.0908565	0.319858	0.179509	0.165942	0.0902534	0.517152
MO_ML_06	0.317003	0.368333	0.0794069	0.0706608	0.0683059	0.0563345	0.121288	0.120947	0.220423	0.245936	0.115192	0.121275	0.563171
MO_ML_07	0.514174	0.24588	0.130152	0.0462675	0.110125	0.0367107	0.207573	0.0789057	0.385001	0.158986	0.19519	0.0777569	0.530536
MO_ML_08	0.540057	0.243337	0.132083	0.044528	0.111172	0.0354893	0.209234	0.0763079	0.403731	0.151617	0.206479	0.0744297	0.531329
MO_ML_09	0.475031	0.278775	0.120678	0.0462628	0.100512	0.0371612	0.195718	0.0771287	0.346611	0.16387	0.18415	0.078218	0.513555
MO_ML_10	0.402701	0.313333	0.102837	0.0639035	0.0879721	0.0504279	0.159097	0.111082	0.283746	0.216971	0.155968	0.106969	0.552946
MO_NP_01	0.344623	0.23295	0.0741022	0.0558273	0.0617987	0.0442163	0.121961	0.0968044	0.218294	0.310688	0.10619	0.094968	0.506709
MO_NP_02	0.280694	0.262817	0.0613377	0.0596918	0.0515696	0.0474755	0.0995637	0.103481	0.174168	0.332036	0.0895002	0.102577	0.517956
MO_NP_03	0.329916	0.248952	0.0716578	0.0572277	0.0594196	0.0454128	0.118236	0.0991082	0.208563	0.322392	0.109269	0.101529	0.502551
MO_NP_04	0.322554	0.251902	0.0689966	0.0601242	0.0574839	0.047974	0.113933	0.101222	0.203348	0.32481	0.0994626	0.10177	0.504541
MO_NP_05	0.227412	0.308409	0.0437622	0.0739626	0.0379324	0.0583137	0.0687283	0.126742	0.124491	0.36955	0.0620914	0.126818	0.551918
MO_NP_06	0.333847	0.25561	0.070602	0.0591883	0.0585453	0.0472296	0.11739	0.102036	0.207446	0.326309	0.0990566	0.102181	0.498725
MO_NP_07	0.358557	0.212894	0.0823944	0.0501075	0.0682552	0.03937	0.135648	0.0877245	0.229664	0.305494	0.122992	0.0876828	0.503179
MO_NP_08	0.298476	0.254629	0.0666484	0.0581945	0.0555341	0.0461708	0.109469	0.101101	0.181475	0.329668	0.0992256	0.0988741	0.507304
MO_NP_09	0.318426	0.245971	0.0718636	0.058896	0.0592262	0.0472891	0.117185	0.100951	0.201283	0.326446	0.109947	0.0986457	0.505408
MO_NP_10	0.324526	0.228612	0.0722661	0.051377	0.0578102	0.0407249	0.123975	0.0887715	0.19548	0.310303	0.114018	0.0872034	0.466305
MO_SG_01	0.394143	0.211499	0.0985701	0.048726	0.0806602	0.0388966	0.16505	0.0824839	0.266848	0.307021	0.143711	0.0848452	0.488702
MO_SG_02	0.353187	0.216053	0.0835306	0.0524453	0.0687259	0.0413499	0.141233	0.0902638	0.227129	0.317504	0.124004	0.0940342	0.486614
MO_SG_03	0.379165	0.217258	0.0912022	0.0522827	0.0757395	0.0414466	0.1523	0.0887637	0.255099	0.310978	0.128763	0.0930014	0.497305
MO_SG_04	0.364061	0.213771	0.0840199	0.0524691	0.0693296	0.0416528	0.140346	0.0899463	0.245195	0.316131	0.123534	0.0931602	0.493991
MO_SG_05	0.445153	0.186305	0.104017	0.0466064	0.0850838	0.0368703	0.177863	0.0793545	0.30864	0.28846	0.155548	0.0810492	0.478367
MO_SG_06	0.382858	0.218857	0.085748	0.055399	0.0701292	0.044041	0.142772	0.0960538	0.260821	0.315982	0.129075	0.0947439	0.491197
MO_SG_07	0.409963	0.197367	0.0966666	0.047285	0.0794157	0.0375591	0.162013	0.082678	0.275191	0.298534	0.142855	0.0829877	0.490181
MO_SG_08	0.412983	0.204403	0.100147	0.0453335	0.0825957	0.0366746	0.163946	0.0757684	0.286505	0.286883	0.148947	0.0752211	0.503798
MO_SG_09	0.399439	0.197773	0.0913403	0.0502245	0.0743929	0.0401406	0.157531	0.0846384	0.261474	0.30187	0.130497	0.086443	0.472243
MO_SG_10	0.398413	0.203737	0.0954974	0.048631	0.0771838	0.0391852	0.162717	0.0819996	0.254955	0.309744	0.132822	0.0863096	0.474344
MO_ZL_01	0.568733	0.503087	0.154532	0.0910741	0.131714	0.0726148	0.237074	0.15847	0.45112	0.298419	0.222612	0.15542	0.555582
MO_ZL_02	0.595277	0.474747	0.163662	0.0856442	0.13918	0.0675708	0.253553	0.149262	0.489805	0.280291	0.242161	0.145392	0.548919
MO_ZL_03	0.574389	0.480702	0.154051	0.0858487	0.131483	0.0679503	0.241702	0.14753	0.459142	0.297134	0.230223	0.145983	0.543988
MO_ZL_04	0.539258	0.496388	0.149189	0.0911853	0.12677	0.072473	0.232208	0.157758	0.435421	0.307734	0.222928	0.154516	0.545933
MO_ZL_05	0.531944	0.500636	0.14675	0.0903041	0.124476	0.0716897	0.231204	0.15663	0.429434	0.300017	0.211991	0.155222	0.538382
MO_ZL_06	0.544069	0.500237	0.143687	0.0819943	0.12104	0.0654583	0.224942	0.142217	0.44297	0.26782	0.232432	0.132814	0.538094
MO_ZL_07	0.527049	0.498122	0.133666	0.0942344	0.113397	0.075483	0.208714	0.16276	0.424948	0.30668	0.200592	0.158769	0.543313
MO_ZL_08	0.532983	0.493295	0.138099	0.0928552	0.116857	0.074087	0.216297	0.160828	0.432373	0.295673	0.209821	0.15637	0.540262
MO_ZL_09	0.589137	0.451946	0.154164	0.0814366	0.128706	0.0649676	0.248536	0.141875	0.475431	0.267883	0.242733	0.135269	0.517857
MO_ZL_10	0.583185	0.456503	0.142724	0.0828306	0.118865	0.0662265	0.22955	0.143811	0.460183	0.269256	0.228239	0.138771	0.517817
MO_ZS_01	0.518407	0.417272	0.138014	0.0744706	0.115419	0.0591418	0.226216	0.12719	0.406336	0.249096	0.21208	0.127334	0.510216
MO_ZS_02	0.484309	0.450943	0.12291	0.0857496	0.103462	0.0678512	0.193609	0.14889	0.385129	0.274705	0.176886	0.150553	0.534386
MO_ZS_03	0.564	0.407748	0.146342	0.0687627	0.123448	0.0542163	0.2336	0.119016	0.45804	0.21649	0.230017	0.113905	0.528459
MO_ZS_04	0.579902	0.381209	0.153096	0.0678258	0.12791	0.0531533	0.247111	0.119332	0.463163	0.227185	0.233844	0.115234	0.517622
MO_ZS_05	0.618976	0.373164	0.167116	0.0672604	0.140642	0.0527508	0.26709	0.117005	0.494814	0.223413	0.257921	0.11211	0.526572
MO_ZS_06	0.589372	0.398299	0.14808	0.0738251	0.124018	0.0588611	0.239779	0.127379	0.473476	0.245077	0.22785	0.123351	0.517218
MO_ZS_07	0.594175	0.374445	0.154761	0.0686971	0.128943	0.0547751	0.25008	0.118742	0.475246	0.23116	0.249137	0.108419	0.515607
MO_ZS_08	0.506244	0.435505	0.130189	0.0796666	0.109051	0.0624106	0.209589	0.141342	0.393429	0.266742	0.206236	0.129432	0.520309
MO_ZS_09	0.463127	0.463255	0.116342	0.085792	0.0981256	0.0679886	0.183282	0.149671	0.361966	0.284866	0.180864	0.145158	0.53538
MO_ZS_10	0.538317	0.411722	0.136338	0.0797673	0.114208	0.0628366	0.220853	0.13803	0.426477	0.250549	0.21344	0.130242	0.517122

## Sheet: Table S6
Table S6. Weighted fixation statistics (Fst) between populations of all loci, adaptive loci and neutral loci, and geographical distances between populations of Malania oleifera.
	MO_BB1	MO_BB2	MO_BL	MO_BM1	MO_BM2	MO_DX	MO_FS	MO_GL	MO_JM	MO_LY1	MO_LY2	MO_ML	MO_NP	MO_SG	MO_ZL	MO_ZS
MO_BB1	0	0.20592	0.26222	0.22002	0.24711	0.39809	0.26967	0.26519	0.29735	0.3042	0.25783	0.19629	0.29369	0.22716	0.29518	0.2799
MO_BB2	13.6265	0	0.24705	0.22468	0.26979	0.40389	0.27649	0.28859	0.25713	0.31485	0.26059	0.16259	0.23617	0.17229	0.30348	0.27008
MO_BL	38.6211	44.8251	0	0.2194	0.3237	0.38692	0.27114	0.28672	0.31376	0.30303	0.25775	0.22589	0.30949	0.24371	0.30038	0.24831
MO_BM1	172.389	185.212	151.149	0	0.25365	0.25628	0.1127	0.22273	0.26158	0.18001	0.11222	0.21142	0.26921	0.22792	0.18448	0.19644
MO_BM2	65.2407	63.9142	103.691	214.308	0	0.45133	0.30719	0.32875	0.37201	0.36119	0.29028	0.23841	0.35715	0.27258	0.34246	0.33051
MO_DX	175.082	181.246	136.783	131.727	239.036	0	0.31945	0.4	0.45604	0.37584	0.30298	0.37908	0.45897	0.40383	0.36674	0.36561
MO_FS	156.286	169.887	146.244	50.7756	184.495	169.994	0	0.27629	0.32856	0.20309	0.078689	0.25325	0.33548	0.28496	0.21339	0.24193
MO_GL	36.8162	50.1846	50.8256	143.175	74.0773	171.345	121.487	0	0.34956	0.31201	0.25619	0.25473	0.34849	0.29084	0.30416	0.28912
MO_JM	55.7323	45.0723	89.4682	226.97	46.6321	224.638	206.337	85.2087	0	0.36412	0.30183	0.23181	0.28073	0.1701	0.35384	0.32723
MO_LY1	137.421	150.205	144.573	115.107	141.906	215.467	65.8752	101.113	175.336	0	0.19066	0.29235	0.37483	0.31634	0.18573	0.27977
MO_LY2	140.102	153.444	124.892	39.235	176.873	143.541	27.5567	107.991	193.005	80.0592	0	0.24647	0.3109	0.26857	0.20201	0.22709
MO_ML	35.0254	29.7019	32.5221	183.595	93.2529	159.698	176.47	66.8024	65.919	167.314	156.347	0	0.21057	0.14655	0.28626	0.24706
MO_NP	33.3059	19.6952	59.1793	204.263	65.8485	192.525	189.582	69.5087	32.5646	168.518	172.985	33.357	0	0.15529	0.365	0.32832
MO_SG	66.2314	67.2502	103.805	206.625	11.5075	237.345	175.204	69.07	56.6125	130.959	168.712	96.9474	72.189	0	0.31256	0.27214
MO_ZL	70.8273	82.9276	87.1304	138.369	79.8857	194.373	104.748	37.1205	107.775	68.213	99.6038	103.372	100.646	70.4587	0	0.27399
MO_ZS	67.5967	78.2857	39.1317	112.107	126.109	116.11	111.244	55.3097	123.042	122.562	87.8115	71.6512	95.6287	122.897	81.01	0
	MO_BB1	MO_BB2	MO_BL	MO_BM1	MO_BM2	MO_DX	MO_FS	MO_GL	MO_JM	MO_LY1	MO_LY2	MO_ML	MO_NP	MO_SG	MO_ZL	MO_ZS
MO_BB1	0	0.35376	0.41855	0.43399	0.39271	0.88764	0.48868	0.5533	0.48011	0.5459	0.49027	0.32984	0.48969	0.35991	0.55933	0.50859
MO_BB2	0.20205	0	0.40352	0.43889	0.43779	0.8846	0.50498	0.54946	0.40568	0.53211	0.47573	0.3058	0.41152	0.2613	0.5417	0.45449
MO_BL	0.25807	0.24268	0	0.41788	0.48513	0.88182	0.46789	0.55099	0.50357	0.51407	0.44717	0.39913	0.51253	0.3986	0.52586	0.4484
MO_BM1	0.21521	0.21969	0.21494	0	0.48557	0.86808	0.26097	0.54539	0.50616	0.41026	0.22152	0.43352	0.53784	0.43989	0.39719	0.41802
MO_BM2	0.2435	0.26505	0.31926	0.24843	0	0.90192	0.53598	0.60822	0.52865	0.57475	0.53398	0.38593	0.5745	0.39145	0.60404	0.56403
MO_DX	0.34577	0.35131	0.33371	0.19957	0.40375	0	0.88309	0.89409	0.90143	0.8772	0.87507	0.88197	0.90833	0.88625	0.8886	0.88455
MO_FS	0.26425	0.27041	0.26631	0.11007	0.30172	0.26417	0	0.59657	0.5755	0.4466	0.23123	0.48542	0.61045	0.5067	0.48154	0.49026
MO_GL	0.25571	0.27985	0.27804	0.21374	0.31933	0.34484	0.26643	0	0.63661	0.61235	0.57578	0.53426	0.62633	0.562	0.62835	0.57935
MO_JM	0.29216	0.25297	0.30803	0.25558	0.36758	0.40542	0.3217	0.33879	0	0.58436	0.54012	0.40158	0.49127	0.22427	0.60352	0.54094
MO_LY1	0.29632	0.30766	0.29637	0.17462	0.35427	0.32244	0.19675	0.30079	0.3566	0	0.42733	0.53109	0.62277	0.54099	0.40321	0.52611
MO_LY2	0.25203	0.2552	0.25328	0.11034	0.28426	0.24849	0.075923	0.24667	0.2956	0.18475	0	0.48699	0.58587	0.48488	0.42044	0.43093
MO_ML	0.19302	0.15888	0.22117	0.20627	0.23469	0.32508	0.24726	0.24561	0.22718	0.28462	0.24029	0	0.34942	0.23482	0.54948	0.47879
MO_NP	0.28834	0.2314	0.30359	0.26248	0.35085	0.4077	0.32776	0.33905	0.27463	0.36622	0.30334	0.2072	0	0.23563	0.64669	0.57266
MO_SG	0.22375	0.17005	0.23943	0.22299	0.26951	0.3504	0.2791	0.28155	0.16882	0.30883	0.26312	0.14444	0.15345	0	0.5506	0.47091
MO_ZL	0.28758	0.29665	0.29419	0.1801	0.33511	0.31462	0.20711	0.29335	0.34639	0.18021	0.19729	0.27859	0.35624	0.30571	0	0.52601
MO_ZS	0.27352	0.26517	0.24298	0.19159	0.32392	0.31223	0.23585	0.27992	0.32111	0.27235	0.22253	0.2406	0.32123	0.26671	0.26741	0

## Sheet: Table S7
Table S7. Estimation of runs of homozygosity (ROH) and frequency of runs of homozygosity (FROH).
Sample ID	1Mb>ROH>100Kb (bp)	ROH>1Mb (bp)	ROH>100Kb (bp)	Genome effective length (bp)	FROH= 1Mb>ROH>100Kb (bp) / Genome effective length	FROH= ROH>1Mb (bp) / Genome effective length	FROH= ROH>100kb / Genome effective length
MO_BB1_01	187495530	163857411	351352941	1468261657	0.127699	0.1116	0.239299
MO_BB1_02	191770808	174289372	366060180	1468261657	0.130611	0.118705	0.249315
MO_BB1_03	190335001	192678547	383013548	1468261657	0.129633	0.131229	0.260862
MO_BB1_04	156601355	159556158	316157513	1468261657	0.106658	0.10867	0.215328
MO_BB1_05	209736441	185023265	394759706	1468261657	0.142847	0.126015	0.268862
MO_BB1_06	203887541	198678431	402565972	1468261657	0.138863	0.135315	0.274179
MO_BB1_07	292800753	313621974	606422727	1468261657	0.19942	0.213601	0.413021
MO_BB1_08	186993439	165145615	352139054	1468261657	0.127357	0.112477	0.239834
MO_BB1_09	147038138	140937848	287975986	1468261657	0.100144	0.0959896	0.196134
MO_BB1_10	160364560	162089421	322453981	1468261657	0.109221	0.110395	0.219616
MO_BB2_01	238206352	287097777	525304129	1468261657	0.162237	0.195536	0.357773
MO_BB2_02	234338826	385917045	620255871	1468261657	0.159603	0.262839	0.422442
MO_BB2_03	207995090	262844754	470839844	1468261657	0.141661	0.179018	0.320678
MO_BB2_04	137732689	230882712	368615401	1468261657	0.0938066	0.157249	0.251056
MO_BB2_05	190835066	202590635	393425701	1468261657	0.129973	0.13798	0.267953
MO_BB2_06	184818014	304597380	489415394	1468261657	0.125875	0.207454	0.33333
MO_BB2_07	184986169	255927184	440913353	1468261657	0.12599	0.174306	0.300296
MO_BB2_08	187396005	250662959	438058964	1468261657	0.127631	0.170721	0.298352
MO_BB2_09	170144931	224748275	394893206	1468261657	0.115882	0.153071	0.268953
MO_BB2_10	233781328	379025657	612806985	1468261657	0.159223	0.258146	0.417369
MO_BL_01	180518527	149313780	329832307	1468261657	0.122947	0.101694	0.224641
MO_BL_02	258562494	211639023	470201517	1468261657	0.176101	0.144143	0.320244
MO_BL_03	201157351	163223162	364380513	1468261657	0.137004	0.111168	0.248171
MO_BL_04	169556567	152188237	321744804	1468261657	0.115481	0.103652	0.219133
MO_BL_05	190755513	140662512	331418025	1468261657	0.129919	0.0958021	0.225721
MO_BL_06	162004633	90434484	252439117	1468261657	0.110338	0.0615929	0.171931
MO_BL_07	173576271	129308761	302885032	1468261657	0.118219	0.0880693	0.206288
MO_BL_08	111543433	90798771	202342204	1468261657	0.0759697	0.061841	0.137811
MO_BL_09	218488425	153358226	371846651	1468261657	0.148808	0.104449	0.253256
MO_BL_10	139768057	91600998	231369055	1468261657	0.0951929	0.0623874	0.15758
MO_BM1_01	79490144	9037169	88527313	1468261657	0.0541389	0.00615501	0.060294
MO_BM1_02	59513988	11043181	70557169	1468261657	0.0405336	0.00752126	0.0480549
MO_BM1_03	63432714	9381011	72813725	1468261657	0.0432026	0.0063892	0.0495918
MO_BM1_04	97222027	32332268	129554295	1468261657	0.0662157	0.0220208	0.0882365
MO_BM1_05	69034681	13162662	82197343	1468261657	0.047018	0.00896479	0.0559828
MO_BM1_06	70727723	19338989	90066712	1468261657	0.0481711	0.0131714	0.0613424
MO_BM1_07	59289828	13258973	72548801	1468261657	0.040381	0.00903039	0.0494114
MO_BM1_08	48089675	32862720	80952395	1468261657	0.0327528	0.0223821	0.0551349
MO_BM1_09	66068648	12995092	79063740	1468261657	0.0449979	0.00885066	0.0538485
MO_BM1_10	151408343	47516929	198925272	1468261657	0.103121	0.0323627	0.135484
MO_BM1_11	55520566	9963227	65483793	1468261657	0.0378138	0.00678573	0.0445995
MO_BM1_12	165792837	38541881	204334718	1468261657	0.112918	0.02625	0.139168
MO_BM1_13	64800458	6280579	71081037	1468261657	0.0441341	0.00427756	0.0484117
MO_BM1_14	62563974	6007963	68571937	1468261657	0.0426109	0.00409189	0.0467028
MO_BM1_15	95348981	28520120	123869101	1468261657	0.06494	0.0194244	0.0843645
MO_BM1_16	58864530	17195625	76060155	1468261657	0.0400913	0.0117116	0.0518029
MO_BM1_17	50607233	12731456	63338689	1468261657	0.0344674	0.00867111	0.0431386
MO_BM2_01	238412241	288719692	527131933	1468261657	0.162377	0.19664	0.359018
MO_BM2_02	281341730	267901269	549242999	1468261657	0.191616	0.182462	0.374077
MO_BM2_03	262447875	314871774	577319649	1468261657	0.178747	0.214452	0.393199
MO_BM2_04	266648730	298577564	565226294	1468261657	0.181608	0.203354	0.384963
MO_BM2_05	252800622	274798805	527599427	1468261657	0.172177	0.187159	0.359336
MO_DX_01	159885989	69136324	229022313	1468261657	0.108895	0.0470872	0.155982
MO_DX_02	118506342	40142247	158648589	1468261657	0.080712	0.02734	0.108052
MO_DX_03	117474020	55911361	173385381	1468261657	0.0800089	0.03808	0.118089
MO_DX_04	114693464	34561679	149255143	1468261657	0.0781151	0.0235392	0.101654
MO_DX_05	113609961	66522991	180132952	1468261657	0.0773772	0.0453073	0.122685
MO_DX_06	110499410	65717549	176216959	1468261657	0.0752587	0.0447587	0.120017
MO_DX_07	101393902	29367366	130761268	1468261657	0.0690571	0.0200015	0.0890586
MO_DX_08	116348019	39339243	155687262	1468261657	0.079242	0.0267931	0.106035
MO_DX_09	105944219	36869489	142813708	1468261657	0.0721562	0.025111	0.0972672
MO_DX_10	96564367	28452948	125017315	1468261657	0.0657678	0.0193787	0.0851465
MO_FS_01	132372894	64248053	196620947	1468261657	0.0901562	0.0437579	0.133914
MO_FS_02	84957520	20307017	105264537	1468261657	0.0578627	0.0138307	0.0716933
MO_FS_03	101198950	30391930	131590880	1468261657	0.0689243	0.0206993	0.0896236
MO_FS_04	105480849	29353283	134834132	1468261657	0.0718406	0.0199919	0.0918325
MO_FS_05	86640832	33463018	120103850	1468261657	0.0590091	0.0227909	0.0818
MO_FS_06	107859399	29570974	137430373	1468261657	0.0734606	0.0201401	0.0936007
MO_FS_07	120696228	32965940	153662168	1468261657	0.0822035	0.0224524	0.104656
MO_FS_08	78444143	25990609	104434752	1468261657	0.0534265	0.0177016	0.0711282
MO_FS_09	95244097	29491513	124735610	1468261657	0.0648686	0.020086	0.0849546
MO_GL_01	212557903	144305822	356863725	1468261657	0.144768	0.0982835	0.243052
MO_GL_02	192661155	101938697	294599852	1468261657	0.131217	0.0694282	0.200645
MO_GL_03	229784767	176087209	405871976	1468261657	0.156501	0.119929	0.27643
MO_GL_04	170608667	123645020	294253687	1468261657	0.116198	0.0842118	0.20041
MO_GL_05	196905319	132323847	329229166	1468261657	0.134108	0.0901228	0.224231
MO_GL_06	190078928	151947407	342026335	1468261657	0.129458	0.103488	0.232946
MO_GL_07	183878361	149515385	333393746	1468261657	0.125235	0.101832	0.227067
MO_GL_08	210017339	161682537	371699876	1468261657	0.143038	0.110118	0.253156
MO_GL_09	179282330	84080798	263363128	1468261657	0.122105	0.0572655	0.179371
MO_GL_10	188317885	158033076	346350961	1468261657	0.128259	0.107633	0.235892
MO_JM_01	255702175	501392362	757094537	1468261657	0.174153	0.341487	0.51564
MO_JM_02	251323022	533451649	784774671	1468261657	0.17117	0.363322	0.534492
MO_JM_03	213479068	523105333	736584401	1468261657	0.145396	0.356275	0.501671
MO_JM_04	239987938	426205172	666193110	1468261657	0.16345	0.290279	0.453729
MO_JM_05	233194113	524259771	757453884	1468261657	0.158823	0.357062	0.515885
MO_JM_06	200555072	602786739	803341811	1468261657	0.136594	0.410544	0.547138
MO_JM_07	205905302	528386972	734292274	1468261657	0.140237	0.359872	0.50011
MO_JM_08	233277524	472691938	705969462	1468261657	0.15888	0.32194	0.48082
MO_JM_09	229181745	563823814	793005559	1468261657	0.156091	0.384008	0.540098
MO_JM_10	275575610	766106161	1041681771	1468261657	0.187688	0.521778	0.709466
MO_LY1_01	228706085	94314632	323020717	1468261657	0.155767	0.0642356	0.220002
MO_LY1_02	246716959	106038755	352755714	1468261657	0.168033	0.0722206	0.240254
MO_LY1_03	214213767	124361275	338575042	1468261657	0.145896	0.0846997	0.230596
MO_LY1_04	171946172	97842377	269788549	1468261657	0.117109	0.0666382	0.183747
MO_LY1_05	190333289	95600862	285934151	1468261657	0.129632	0.0651116	0.194743
MO_LY1_06	183433025	87490758	270923783	1468261657	0.124932	0.059588	0.18452
MO_LY1_07	129099882	57842469	186942351	1468261657	0.087927	0.0393952	0.127322
MO_LY1_08	158096375	67327195	225423570	1468261657	0.107676	0.045855	0.153531
MO_LY1_09	136114098	47153999	183268097	1468261657	0.0927043	0.0321155	0.12482
MO_LY1_10	127354339	54727928	182082267	1468261657	0.0867382	0.037274	0.124012
MO_LY2_01	82153265	26656643	108809908	1468261657	0.0559527	0.0181552	0.074108
MO_LY2_02	94824310	36764818	131589128	1468261657	0.0645827	0.0250397	0.0896224
MO_LY2_03	91092315	53072925	144165240	1468261657	0.0620409	0.0361468	0.0981877
MO_LY2_04	91312138	48905357	140217495	1468261657	0.0621906	0.0333083	0.095499
MO_LY2_05	58240658	20645179	78885837	1468261657	0.0396664	0.014061	0.0537274
MO_LY2_06	93282363	28167527	121449890	1468261657	0.0635325	0.0191843	0.0827168
MO_LY2_07	96455076	21314472	117769548	1468261657	0.0656934	0.0145168	0.0802102
MO_LY2_08	79290201	16387465	95677666	1468261657	0.0540028	0.0111611	0.0651639
MO_LY2_09	49236739	2495174	51731913	1468261657	0.033534	0.00169941	0.0352334
MO_LY2_10	79279763	21099102	100378865	1468261657	0.0539957	0.0143701	0.0683658
MO_LY2_11	92628572	25940250	118568822	1468261657	0.0630872	0.0176673	0.0807546
MO_LY2_12	69255242	6132259	75387501	1468261657	0.0471682	0.00417654	0.0513447
MO_LY2_13	99090446	19439413	118529859	1468261657	0.0674883	0.0132397	0.080728
MO_LY2_14	54836703	10008226	64844929	1468261657	0.037348	0.00681638	0.0441644
MO_ML_01	196700905	152029435	348730340	1468261657	0.133969	0.103544	0.237512
MO_ML_02	172281867	147032858	319314725	1468261657	0.117337	0.100141	0.217478
MO_ML_03	283221582	333762604	616984186	1468261657	0.192896	0.227318	0.420214
MO_ML_04	209482436	131606396	341088832	1468261657	0.142674	0.0896342	0.232308
MO_ML_05	206558701	202313025	408871726	1468261657	0.140682	0.137791	0.278473
MO_ML_06	359761022	301993102	661754124	1468261657	0.245025	0.205681	0.450706
MO_ML_07	217589849	171572470	389162319	1468261657	0.148196	0.116854	0.26505
MO_ML_08	193591764	137487794	331079558	1468261657	0.131851	0.0936398	0.225491
MO_ML_09	232900524	170615653	403516177	1468261657	0.158623	0.116202	0.274826
MO_ML_10	270701036	252150804	522851840	1468261657	0.184368	0.171734	0.356103
MO_NP_01	231747612	388773755	620521367	1468261657	0.157838	0.264785	0.422623
MO_NP_02	259971403	478871947	738843350	1468261657	0.177061	0.326149	0.50321
MO_NP_03	252779635	394466232	647245867	1468261657	0.172163	0.268662	0.440825
MO_NP_04	257685070	396296854	653981924	1468261657	0.175504	0.269909	0.445412
MO_NP_05	302729836	529896717	832626553	1468261657	0.206182	0.360901	0.567083
MO_NP_06	222277764	416152546	638430310	1468261657	0.151388	0.283432	0.434821
MO_NP_07	221063148	342071696	563134844	1468261657	0.150561	0.232977	0.383538
MO_NP_08	271560504	395010178	666570682	1468261657	0.184954	0.269033	0.453986
MO_NP_09	243714734	407191793	650906527	1468261657	0.165989	0.277329	0.443318
MO_NP_10	253355108	349513357	602868465	1468261657	0.172554	0.238046	0.4106
MO_SG_01	204281472	337908224	542189696	1468261657	0.139132	0.230142	0.369273
MO_SG_02	212588840	385860506	598449346	1468261657	0.144789	0.262801	0.40759
MO_SG_03	252606599	311104946	563711545	1468261657	0.172045	0.211887	0.383931
MO_SG_04	239629214	395375564	635004778	1468261657	0.163206	0.269281	0.432487
MO_SG_05	180581100	288841312	469422412	1468261657	0.12299	0.196723	0.319713
MO_SG_06	219630827	314172526	533803353	1468261657	0.149586	0.213976	0.363561
MO_SG_07	214967427	303365390	518332817	1468261657	0.146409	0.206615	0.353025
MO_SG_08	247547430	255104337	502651767	1468261657	0.168599	0.173746	0.342345
MO_SG_09	217231748	261039103	478270851	1468261657	0.147952	0.177788	0.32574
MO_SG_10	181401444	345495328	526896772	1468261657	0.123548	0.235309	0.358858
MO_ZL_01	132103690	50898886	183002576	1468261657	0.0899729	0.0346661	0.124639
MO_ZL_02	124837320	52615084	177452404	1468261657	0.0850239	0.035835	0.120859
MO_ZL_03	135379959	42967580	178347539	1468261657	0.0922042	0.0292643	0.121468
MO_ZL_04	168939113	49832489	218771602	1468261657	0.115061	0.0339398	0.149
MO_ZL_05	171683230	56540331	228223561	1468261657	0.11693	0.0385083	0.155438
MO_ZL_06	155973790	49138116	205111906	1468261657	0.10623	0.0334669	0.139697
MO_ZL_07	157033351	55988487	213021838	1468261657	0.106952	0.0381325	0.145084
MO_ZL_08	162729674	58822466	221552140	1468261657	0.110832	0.0400627	0.150894
MO_ZL_09	136920807	45504413	182425220	1468261657	0.0932537	0.030992	0.124246
MO_ZL_10	113839793	54377441	168217234	1468261657	0.0775337	0.0370353	0.114569
MO_ZS_01	214694215	105222688	319916903	1468261657	0.146223	0.0716648	0.217888
MO_ZS_02	234638647	130396360	365035007	1468261657	0.159807	0.08881	0.248617
MO_ZS_03	166448421	89066475	255514896	1468261657	0.113364	0.0606612	0.174025
MO_ZS_04	170034787	67328075	237362862	1468261657	0.115807	0.0458556	0.161663
MO_ZS_05	139424490	51360924	190785414	1468261657	0.0949589	0.0349808	0.12994
MO_ZS_06	165888511	81212080	247100591	1468261657	0.112983	0.0553117	0.168295
MO_ZS_07	149593355	68732054	218325409	1468261657	0.101885	0.0468119	0.148697
MO_ZS_08	187769195	99698475	287467670	1468261657	0.127885	0.0679024	0.195788
MO_ZS_09	234010659	110174314	344184973	1468261657	0.159379	0.0750372	0.234417
MO_ZS_10	193353039	81080073	274433112	1468261657	0.131688	0.0552218	0.18691

## Sheet: Table S8
Table S8. Summary of deleterious, tolerated, and synonymous mutations of Malania oleifere based on REF-ALT strategy.
Sample ID	Deleterious			Tolerated			Synonymous
	Ancestral Homozygous	Heterozygous	Derived Homozygous	Ancestral Homozygous	Heterozygous	Derived Homozygous	Ancestral Homozygous	Heterozygous	Derived Homozygous
MO_BB1_01	1528	76	280	2163	205	1594	4372	243	281
MO_BB1_02	1645	87	305	2346	248	1752	4698	306	272
MO_BB1_03	1466	95	267	2102	191	1599	4333	259	232
MO_BB1_04	1536	83	289	2156	192	1631	4301	275	242
MO_BB1_05	1571	76	295	2201	166	1621	4473	228	271
MO_BB1_06	1488	96	277	2132	200	1615	4336	252	251
MO_BB1_07	1687	71	323	2401	177	1807	4877	219	296
MO_BB1_08	1581	96	308	2218	205	1689	4570	262	268
MO_BB1_09	1536	91	287	2163	203	1574	4297	269	254
MO_BB1_10	1503	90	280	2115	217	1610	4220	240	266
MO_BB2_01	1725	77	327	2430	182	1851	4989	189	302
MO_BB2_02	1633	72	293	2312	138	1727	4710	157	269
MO_BB2_03	1390	71	262	2000	153	1509	4046	206	221
MO_BB2_04	1330	79	251	1921	176	1383	3798	176	222
MO_BB2_05	1609	59	285	2265	187	1696	4582	231	262
MO_BB2_06	1532	62	280	2155	171	1622	4360	179	243
MO_BB2_07	1441	64	273	2053	154	1470	4141	173	243
MO_BB2_08	1587	71	303	2231	199	1701	4550	205	255
MO_BB2_09	1520	62	291	2195	211	1619	4462	212	252
MO_BB2_10	1499	54	297	2135	143	1623	4303	167	244
MO_BL_01	1481	91	284	2105	231	1549	4261	253	246
MO_BL_02	1477	74	283	2100	191	1570	4209	210	262
MO_BL_03	1605	111	307	2255	256	1683	4569	287	257
MO_BL_04	1551	123	279	2196	255	1662	4492	290	258
MO_BL_05	1633	108	313	2244	267	1697	4640	317	264
MO_BL_06	1616	115	285	2252	261	1668	4534	330	264
MO_BL_07	1538	103	283	2128	225	1652	4355	262	256
MO_BL_08	1522	118	274	2135	290	1632	4365	315	252
MO_BL_09	1611	98	298	2239	236	1699	4513	269	264
MO_BL_10	1530	123	283	2170	245	1614	4349	312	226
MO_BM1_01	1518	204	266	2115	489	1540	4111	613	262
MO_BM1_02	1541	212	263	2127	505	1575	4320	587	260
MO_BM1_03	1561	198	282	2172	518	1589	4313	641	270
MO_BM1_04	1554	172	258	2136	448	1555	4222	513	282
MO_BM1_05	1506	216	247	2107	424	1575	4118	551	288
MO_BM1_06	1540	214	262	2112	524	1533	4237	601	268
MO_BM1_07	1576	248	257	2241	501	1615	4422	625	272
MO_BM1_08	1430	188	258	2004	403	1468	3999	539	269
MO_BM1_09	1598	232	270	2211	520	1610	4447	622	288
MO_BM1_10	1697	192	288	2420	446	1751	4734	600	294
MO_BM1_11	1585	239	279	2199	561	1629	4413	655	295
MO_BM1_12	1648	184	314	2308	438	1676	4604	483	313
MO_BM1_13	1675	234	298	2325	564	1681	4567	712	285
MO_BM1_14	1577	245	285	2283	526	1667	4449	691	284
MO_BM1_15	1381	181	228	1939	400	1430	3830	469	250
MO_BM1_16	1480	205	257	2034	428	1500	4053	533	257
MO_BM1_17	1217	175	231	1711	424	1278	3531	462	214
MO_BM2_01	1593	93	276	2166	198	1639	4531	209	277
MO_BM2_02	1679	58	317	2404	174	1774	4841	220	283
MO_BM2_03	1579	61	301	2142	152	1663	4450	170	265
MO_BM2_04	1534	61	304	2234	161	1643	4478	191	264
MO_BM2_05	1638	83	296	2324	171	1713	4716	203	266
MO_DX_01	1374	147	240	1933	352	1410	3764	501	275
MO_DX_02	1343	184	224	1856	405	1347	3596	542	255
MO_DX_03	1350	183	252	1891	414	1368	3700	564	266
MO_DX_04	1440	225	254	2010	463	1503	3964	639	280
MO_DX_05	1221	158	217	1650	328	1235	3236	451	236
MO_DX_06	1428	196	238	1973	475	1432	3887	564	280
MO_DX_07	1421	233	253	2051	507	1488	3976	667	280
MO_DX_08	1468	190	264	2029	477	1467	3975	592	288
MO_DX_09	1402	204	240	1967	451	1477	3834	640	299
MO_DX_10	1351	202	252	2015	458	1427	3817	593	270
MO_FS_01	1558	133	289	2212	328	1645	4338	421	277
MO_FS_02	1600	187	278	2243	418	1693	4504	522	261
MO_FS_03	1619	155	275	2197	419	1645	4440	508	277
MO_FS_04	1529	156	263	2110	342	1555	4138	412	257
MO_FS_05	1327	132	222	1794	315	1321	3535	359	235
MO_FS_06	1539	156	273	2135	379	1592	4330	433	260
MO_FS_07	1502	170	263	2104	355	1526	4273	431	255
MO_FS_08	1531	162	272	2172	377	1579	4173	495	263
MO_FS_09	1485	161	270	2032	326	1481	4055	441	247
MO_GL_01	1625	108	315	2305	239	1741	4620	306	287
MO_GL_02	1560	105	295	2179	254	1671	4472	313	270
MO_GL_03	1577	79	279	2193	205	1652	4465	261	293
MO_GL_04	1632	121	301	2326	256	1743	4574	302	292
MO_GL_05	1629	92	302	2272	260	1690	4536	278	280
MO_GL_06	1628	109	304	2313	240	1731	4650	293	293
MO_GL_07	1619	109	288	2253	231	1680	4532	293	268
MO_GL_08	1670	93	292	2345	225	1767	4698	275	309
MO_GL_09	1625	131	288	2341	258	1727	4549	352	279
MO_GL_10	1645	105	292	2286	264	1722	4590	285	295
MO_JM_01	1702	71	326	2490	160	1840	5039	200	258
MO_JM_02	1562	49	298	2183	113	1613	4445	143	226
MO_JM_03	1558	47	313	2213	119	1640	4522	148	222
MO_JM_04	1529	48	270	2184	138	1625	4453	164	235
MO_JM_05	1492	50	307	2180	135	1612	4442	152	236
MO_JM_06	1547	32	297	2199	92	1622	4517	120	227
MO_JM_07	1482	43	286	2184	103	1596	4384	126	230
MO_JM_08	1546	56	283	2177	123	1600	4398	159	234
MO_JM_09	1613	52	309	2312	133	1698	4688	162	229
MO_JM_10	1757	33	352	2498	92	1834	4991	125	266
MO_LY1_01	1497	108	270	2160	201	1585	4243	250	265
MO_LY1_02	1602	102	287	2303	183	1704	4568	238	309
MO_LY1_03	1529	97	263	2162	204	1609	4389	241	279
MO_LY1_04	1405	98	262	1988	242	1509	3998	263	267
MO_LY1_05	1258	85	232	1801	167	1330	3672	193	224
MO_LY1_06	1542	116	280	2254	242	1632	4382	326	282
MO_LY1_07	1510	133	258	2090	271	1549	4179	346	252
MO_LY1_08	1543	125	273	2206	252	1632	4365	360	268
MO_LY1_09	1524	138	281	2164	283	1626	4301	339	270
MO_LY1_10	1588	142	292	2249	302	1681	4566	364	289
MO_LY2_01	1457	180	237	2074	329	1501	4063	424	253
MO_LY2_02	1446	143	245	2060	309	1512	4067	384	271
MO_LY2_03	1385	148	248	2041	298	1501	3985	400	254
MO_LY2_04	1355	148	253	1888	302	1432	3836	383	238
MO_LY2_05	1468	175	261	2089	360	1565	4153	421	265
MO_LY2_06	1498	154	271	2160	360	1588	4296	464	256
MO_LY2_07	1512	172	261	2110	325	1574	4282	474	249
MO_LY2_08	1578	168	283	2199	403	1640	4350	511	266
MO_LY2_09	1533	205	264	2173	448	1574	4330	536	248
MO_LY2_10	1580	204	289	2237	394	1639	4476	483	279
MO_LY2_11	1540	168	260	2147	355	1550	4270	443	268
MO_LY2_12	1593	183	270	2197	427	1645	4384	503	277
MO_LY2_13	1645	190	303	2311	418	1703	4614	501	254
MO_LY2_14	1433	167	258	2010	387	1471	4029	450	222
MO_ML_01	1779	110	317	2506	263	1838	5005	282	290
MO_ML_02	1667	118	322	2449	250	1793	4804	293	282
MO_ML_03	1627	62	309	2317	162	1729	4690	198	264
MO_ML_04	1734	114	322	2419	290	1774	4947	302	292
MO_ML_05	1688	90	318	2373	220	1787	4789	250	278
MO_ML_06	1819	84	345	2591	168	1963	5212	207	326
MO_ML_07	1790	91	333	2498	220	1887	5067	263	299
MO_ML_08	1750	110	319	2478	264	1812	4989	290	286
MO_ML_09	1788	121	326	2496	247	1854	5068	266	314
MO_ML_10	1756	94	334	2505	207	1884	5082	251	301
MO_NP_01	1557	59	313	2242	123	1672	4460	164	259
MO_NP_02	1637	53	327	2357	119	1771	4799	137	293
MO_NP_03	1545	67	279	2190	131	1648	4452	160	245
MO_NP_04	1458	74	293	2108	145	1583	4251	155	232
MO_NP_05	1502	42	289	2238	103	1620	4418	100	274
MO_NP_06	1552	57	284	2278	131	1683	4495	145	260
MO_NP_07	1585	58	291	2247	149	1663	4614	154	257
MO_NP_08	1562	62	297	2203	136	1640	4504	159	253
MO_NP_09	1587	72	313	2310	148	1685	4685	183	261
MO_NP_10	1493	51	288	2154	126	1625	4395	173	249
MO_SG_01	1730	89	325	2441	224	1829	4950	249	273
MO_SG_02	1626	50	310	2270	149	1731	4663	182	266
MO_SG_03	1722	65	337	2448	190	1851	4965	237	271
MO_SG_04	1724	67	323	2398	174	1804	4870	216	262
MO_SG_05	1622	82	326	2313	180	1711	4630	258	265
MO_SG_06	1623	60	312	2311	165	1751	4686	194	258
MO_SG_07	1706	96	327	2433	193	1810	4933	233	255
MO_SG_08	1745	88	342	2504	210	1845	5062	238	280
MO_SG_09	1589	65	317	2357	186	1741	4705	226	247
MO_SG_10	1616	56	301	2335	183	1725	4706	216	255
MO_ZL_01	1536	131	264	2101	307	1562	4312	359	260
MO_ZL_02	1691	171	296	2345	351	1781	4745	438	312
MO_ZL_03	1673	138	310	2331	311	1748	4708	401	292
MO_ZL_04	1728	145	307	2422	297	1821	4870	373	316
MO_ZL_05	1742	140	307	2397	325	1806	4896	400	310
MO_ZL_06	1737	150	303	2455	321	1837	4936	364	302
MO_ZL_07	1554	123	287	2196	261	1678	4452	318	288
MO_ZL_08	1658	137	274	2309	280	1767	4708	346	305
MO_ZL_09	1637	157	295	2302	317	1720	4630	382	292
MO_ZL_10	1657	123	294	2285	306	1728	4646	340	291
MO_ZS_01	1700	121	303	2410	281	1783	4887	329	300
MO_ZS_02	1753	113	325	2491	255	1817	4931	308	305
MO_ZS_03	1744	137	327	2459	308	1813	4930	363	287
MO_ZS_04	1737	132	319	2482	302	1803	5008	356	294
MO_ZS_05	1661	148	299	2352	313	1721	4709	418	290
MO_ZS_06	1739	126	303	2431	315	1806	4870	346	305
MO_ZS_07	1732	119	296	2414	295	1820	4935	355	301
MO_ZS_08	1696	129	298	2377	237	1780	4772	336	299
MO_ZS_09	1724	116	324	2410	240	1812	4923	310	295
MO_ZS_10	1726	109	317	2424	260	1835	4896	327	302

## Sheet: Table S9
Table S9. A list of 19 bioclimatic variables used in this study.
Bioclimatic variables	Used in BayeScEnv, RDA & GF	Used in ecological niche modelling
BIO1 = Annual Mean Temperature		√
BIO2 = Mean Diurnal Range (Mean of monthly (max temp - min temp))		√
BIO3 = Isothermality (BIO2/BIO7) (×100)	√
BIO4 = Temperature Seasonality (standard deviation ×100)
BIO5 = Max Temperature of the Warmest Month
BIO6 = Min Temperature of the Coldest Month
BIO7 = Temperature Annual Range (BIO5-BIO6)	√	√
BIO8 = Mean Temperature of the Wettest Quarter
BIO9 = Mean Temperature of the Driest Quarter
BIO10 = Mean Temperature of the Warmest Quarter
BIO11 = Mean Temperature of the Coldest Quarter
BIO12 = Annual Precipitation		√
BIO13 = Precipitation of the Wettest Month
BIO14 = Precipitation of the Driest Month	√	√
BIO15 = Precipitation Seasonality (Coefficient of Variation)	√
BIO16 = Precipitation of the Wettest Quarter
BIO17 = Precipitation of the Driest Quarter
BIO18 = Precipitation of the Warmest Quarter		√
BIO19 = Precipitation of the Coldest Quarter

## Sheet: Table S10
Table S10. The projection coordinates of M. oleifera distribution records for ecological niche modelling.
Species	x	y
MO	1.15891e+07	2.7217e+06
MO	1.16671e+07	2.71476e+06
MO	1.16706e+07	2.72573e+06
MO	1.16769e+07	2.72696e+06
MO	1.16851e+07	2.77263e+06
MO	1.16895e+07	2.74057e+06
MO	1.16949e+07	2.72287e+06
MO	1.1696e+07	2.74209e+06
MO	1.16994e+07	2.7278e+06
MO	1.17013e+07	2.71455e+06
MO	1.17014e+07	2.73504e+06
MO	1.17018e+07	2.70815e+06
MO	1.17066e+07	2.70553e+06
MO	1.17083e+07	2.72047e+06
MO	1.17189e+07	2.74804e+06
MO	1.17244e+07	2.74642e+06
MO	1.17255e+07	2.75744e+06
MO	1.17259e+07	2.71492e+06
MO	1.17362e+07	2.68421e+06
MO	1.17389e+07	2.72222e+06
MO	1.17479e+07	2.74577e+06
MO	1.17539e+07	2.76848e+06
MO	1.17554e+07	2.79661e+06
MO	1.17565e+07	2.80513e+06
MO	1.17593e+07	2.74435e+06
MO	1.17608e+07	2.71336e+06
MO	1.17641e+07	2.76399e+06
MO	1.17644e+07	2.77731e+06
MO	1.17686e+07	2.7382e+06
MO	1.17698e+07	2.69328e+06
MO	1.177e+07	2.68454e+06
MO	1.17721e+07	2.67483e+06
MO	1.17757e+07	2.68965e+06
MO	1.17761e+07	2.68079e+06
MO	1.17962e+07	2.68563e+06
MO	1.18003e+07	2.77215e+06
MO	1.18016e+07	2.64705e+06
MO	1.18026e+07	2.63857e+06
MO	1.1803e+07	2.69369e+06
MO	1.18035e+07	2.67029e+06
MO	1.18089e+07	2.7035e+06
MO	1.18106e+07	2.70846e+06
MO	1.18221e+07	2.83125e+06
MO	1.18349e+07	2.83816e+06
MO	1.1837e+07	2.78532e+06
MO	1.18373e+07	2.81314e+06
MO	1.18394e+07	2.69417e+06
MO	1.18397e+07	2.68186e+06
MO	1.184e+07	2.79391e+06
MO	1.18403e+07	2.85868e+06
MO	1.18406e+07	2.83337e+06
MO	1.18411e+07	2.82469e+06
MO	1.18418e+07	2.83878e+06
MO	1.1843e+07	2.7888e+06
MO	1.18453e+07	2.79616e+06
MO	1.18456e+07	2.80654e+06
MO	1.18533e+07	2.80948e+06
MO	11853689	2.80077e+06
MO	1.18546e+07	2.60693e+06
MO	1.18567e+07	2.68345e+06
MO	1.18613e+07	2.83181e+06
MO	1.18706e+07	2.76239e+06
MO	1.18726e+07	2.78907e+06
MO	1.18747e+07	2.75723e+06
MO	1.18785e+07	2.53214e+06
MO	1.18797e+07	2.76682e+06
MO	1.1882e+07	2.52474e+06
MO	1.18852e+07	2.76582e+06
MO	1.18869e+07	2.57295e+06
MO	1.18872e+07	2.58334e+06
MO	1.18872e+07	2.80108e+06
MO	1.18887e+07	2.76081e+06
MO	1.18914e+07	2.78892e+06
MO	1.18928e+07	2.7987e+06
MO	1.18937e+07	2.61091e+06
MO	1.18938e+07	2.60299e+06
MO	1.18938e+07	2.70097e+06
MO	1.18939e+07	2.7937e+06
MO	1.18943e+07	2.69377e+06
MO	1.19144e+07	2.79174e+06
MO	1.19222e+07	2.75157e+06
MO	1.19361e+07	2.74047e+06
MO	1.19435e+07	2.65404e+06
MO	1.19501e+07	2.67711e+06
MO	1.19613e+07	2.60491e+06
MO	1.19683e+07	2.60834e+06
MO	1.19798e+07	2.61132e+06

[truncated: 7 more sheets: Table S11, Table S12, Table S13, Table S14, Table S15, Table S16, Table S17]
